# Supplementary material for: 2-Bromo-4,4-dimethyl-1-(2,4,5-trimethoxy­phen­yl)pentan-3-one
Source: Acta Crystallogr Sect E Struct Rep Online. 2009 May 23;65(Pt 6):o1359. doi: 10.1107/S1600536809018601 (PMC2969792; doi:10.1107/S1600536809018601)
Supplement: Supplementary file 1 [file e-65-o1359-sup1.cif]

##############################################################################
###                                                                        ###
###        Electronic paper (Acta Crystallographica Section E)             ###
###                                                                        ###
##############################################################################
#                                                                            #
# This CIF contains the data in a paper accepted for publication in Acta     #
# Crystallographica Section E. It conforms to the requirements of Notes      #
# for Authors for Section E, and has been peer reviewed under the auspices   #
# of the IUCr Commission on Journals.                                        #
#                                                                            #
# Full details of the Crystallographic Information File format               #
# are given in the paper "The Crystallographic Information File (CIF):       #
# a New Standard Archive File for Crystallography" by S. R. Hall, F. H.      #
# Allen and I. D. Brown [Acta Cryst. (1991), A47, 655-685].                  #
#                                                                            #
# The current version of the core CIF dictionary is obtainable from          #
# ftp://ftp.iucr.org/pub/cif_core.dic. The current version number is 2.4.    #
#                                                                            #
# Software is freely available for graphical display of the structure(s) in  #
# this CIF.  For information consult the CIF home page http://www.iucr.org/  #
# cif/home.html                                                              #
#                                                                            #
# This file may be used for bona fide research purposes within the           #
# scientific community so long as proper attribution is given to the journal # 
# article from which it was obtained.                                        #
#                                                                            #
##############################################################################
                                             
data_I
_audit_creation_method     SHELXL-97
_chemical_name_systematic
;
2-Bromo-4,4-dimethyl-1-(2,4,5-trimethoxyphenyl)pentan-3-one
;
_chemical_name_common     ?
_chemical_formula_moiety     'C16 H23 Br O4'
_chemical_formula_sum     'C16 H23 Br O4'
_chemical_formula_iupac     'C16 H23 Br O4'
_chemical_formula_weight     359.25
_chemical_melting_point     ?
_chemical_melting_point_gt     366
_chemical_melting_point_lt     369
_symmetry_cell_setting     Triclinic
_symmetry_space_group_name_H-M     'P -1'
_symmetry_space_group_name_Hall     '-P 1'
loop_
    _symmetry_equiv_pos_as_xyz
    'x, y, z'
    '-x, -y, -z'
_cell_length_a     9.0173(5)
_cell_length_b     9.2086(5)
_cell_length_c     11.4217(6)
_cell_angle_alpha     106.7520(10)
_cell_angle_beta     106.1960(10)
_cell_angle_gamma     100.3530(10)
_cell_volume     836.51(8)
_cell_formula_units_Z     2
_cell_measurement_reflns_used     4833
_cell_measurement_theta_min     2.41
_cell_measurement_theta_max     27.01
_cell_measurement_temperature     173(2)
_exptl_crystal_description     block
_exptl_crystal_colour     colorless
_exptl_crystal_size_max     0.47
_exptl_crystal_size_mid     0.40
_exptl_crystal_size_min     0.21
_exptl_crystal_density_diffrn     1.426
_exptl_crystal_density_meas     ?
_exptl_crystal_density_method     'not measured'
_exptl_crystal_F_000     372
_exptl_absorpt_coefficient_mu     2.469
_exptl_absorpt_correction_type     multi-scan
_exptl_absorpt_process_details     '(SADABS; Bruker, 2004)'
_exptl_absorpt_correction_T_min     0.3704
_exptl_absorpt_correction_T_max     0.5939
_exptl_special_details
;
;
_diffrn_ambient_temperature     173(2)
_diffrn_radiation_type     MoK\a
_diffrn_radiation_wavelength     0.71073
_diffrn_radiation_source     'fine-focus sealed tube'
_diffrn_radiation_monochromator     graphite
_diffrn_measurement_device_type     'Bruker SMART 1000 CCD'
_diffrn_measurement_method     \w
_diffrn_detector_area_resol_mean     ?
_diffrn_reflns_number     6537
_diffrn_reflns_av_R_equivalents     0.0171
_diffrn_reflns_av_sigmaI/netI     0.0240
_diffrn_reflns_theta_min     1.99
_diffrn_reflns_theta_max     26.00
_diffrn_reflns_theta_full     26.00
_diffrn_measured_fraction_theta_max     0.984
_diffrn_measured_fraction_theta_full     0.984
_diffrn_reflns_limit_h_min     -11
_diffrn_reflns_limit_h_max     11
_diffrn_reflns_limit_k_min     -11
_diffrn_reflns_limit_k_max     11
_diffrn_reflns_limit_l_min     -14
_diffrn_reflns_limit_l_max     11
_diffrn_standards_number     0
_diffrn_standards_interval_count     ?
_diffrn_standards_interval_time     ?
_diffrn_standards_decay_%     ?
_refine_special_details
;
Refinement of <i>F</i>^2^ against ALL reflections. The weighted <i>R</i>-factor
<i>wR</i> and goodness of fit <i>S</i> are based on <i>F</i>^2^, conventional
<i>R</i>-factors <i>R</i> are based on <i>F</i>, with <i>F</i> set to zero for
negative <i>F</i>^2^. The threshold expression of <i>F</i>^2^ >
\s(<i>F</i>^2^) is used only for calculating <i>R</i>-factors(gt) <i>etc</i>.
and is not relevant to the choice of reflections for refinement.
<i>R</i>-factors based on <i>F</i>^2^ are statistically about twice as large
as those based on <i>F</i>, and <i>R</i>- factors based on ALL data will be
even larger.
;
_reflns_number_total     3237
_reflns_number_gt     2940
_reflns_threshold_expression     I>2\s(I)
_refine_ls_structure_factor_coef     Fsqd
_refine_ls_matrix_type     full
_refine_ls_R_factor_all     0.0292
_refine_ls_R_factor_gt     0.0252
_refine_ls_wR_factor_gt     0.0704
_refine_ls_wR_factor_ref     0.0731
_refine_ls_goodness_of_fit_ref     1.084
_refine_ls_restrained_S_all     1.084
_refine_ls_number_reflns     3237
_refine_ls_number_parameters     196
_refine_ls_number_restraints     0
_refine_ls_hydrogen_treatment     constr
_refine_ls_weighting_scheme     calc
_refine_ls_weighting_details
         'calc w=1/[\s^2^(Fo^2^)+(0.0411P)^2^+0.3147P] where P=(Fo^2^+2Fc^2^)/3'
_atom_sites_solution_hydrogens     geom
_atom_sites_solution_primary     direct
_atom_sites_solution_secondary     difmap
_refine_ls_shift/su_max     0.002
_refine_ls_shift/su_mean     0.000
_refine_diff_density_max     0.653
_refine_diff_density_min     -0.210
_refine_ls_extinction_method     none
_refine_ls_extinction_coef     ?
loop_
    _atom_type_symbol
    _atom_type_description
    _atom_type_scat_dispersion_real
    _atom_type_scat_dispersion_imag
    _atom_type_scat_source
    'C' 'C' 0.0033 0.0016
                         'International Tables Vol C Tables 4.2.6.8 and 6.1.1.4'
    'H' 'H' 0.0000 0.0000
                         'International Tables Vol C Tables 4.2.6.8 and 6.1.1.4'
    'O' 'O' 0.0106 0.0060
                         'International Tables Vol C Tables 4.2.6.8 and 6.1.1.4'
    'Br' 'Br' -0.2901 2.4595
                         'International Tables Vol C Tables 4.2.6.8 and 6.1.1.4'
_computing_data_collection     'SMART (Bruker, 2001)'
_computing_cell_refinement     'SAINT-Plus (Bruker, 2003)'
_computing_data_reduction     'SAINT-Plus (Bruker, 2003)'
_computing_structure_solution     'SHELXTL (Sheldrick, 2008)'
_computing_structure_refinement     'SHELXTL (Sheldrick, 2008)'
_computing_molecular_graphics     'SHELXTL (Sheldrick, 2008)'
_computing_publication_material     'SHELXTL (Sheldrick, 2008)'
loop_
    _atom_site_type_symbol
    _atom_site_label
    _atom_site_fract_x
    _atom_site_fract_y
    _atom_site_fract_z
    _atom_site_U_iso_or_equiv
    _atom_site_adp_type
    _atom_site_calc_flag
    _atom_site_refinement_flags
    _atom_site_occupancy
    _atom_site_disorder_assembly
    _atom_site_disorder_group
    Br Br1 1.06994(2) 0.86479(2) 0.12181(2) 0.03353(9) Uani d . 1 . .
    C C1 0.8126(2) 0.6005(2) 0.07781(19) 0.0234(4) Uani d . 1 . .
    H H1A 0.7458 0.6459 0.0216 0.028 Uiso calc R 1 . .
    H H1B 0.8596 0.5309 0.0243 0.028 Uiso calc R 1 . .
    C C2 0.9469(2) 0.7329(2) 0.19069(19) 0.0216(4) Uani d . 1 . .
    H H2 0.8996 0.7993 0.2477 0.026 Uiso calc R 1 . .
    C C3 1.0691(2) 0.6722(2) 0.27311(19) 0.0224(4) Uani d . 1 . .
    C C4 1.1235(3) 0.7470(3) 0.4214(2) 0.0310(5) Uani d . 1 . .
    C C5 1.2550(3) 0.6801(4) 0.4841(3) 0.0517(7) Uani d . 1 . .
    H H5A 1.2123 0.5653 0.4571 0.078 Uiso calc R 1 . .
    H H5B 1.2899 0.7282 0.5794 0.078 Uiso calc R 1 . .
    H H5C 1.3468 0.7039 0.4560 0.078 Uiso calc R 1 . .
    C C6 1.1885(3) 0.9271(3) 0.4661(3) 0.0466(6) Uani d . 1 . .
    H H6A 1.2815 0.9533 0.4399 0.070 Uiso calc R 1 . .
    H H6B 1.2213 0.9734 0.5613 0.070 Uiso calc R 1 . .
    H H6C 1.1042 0.9696 0.4256 0.070 Uiso calc R 1 . .
    C C7 0.9764(3) 0.7038(3) 0.4612(2) 0.0399(5) Uani d . 1 . .
    H H7A 0.8945 0.7514 0.4249 0.060 Uiso calc R 1 . .
    H H7B 1.0095 0.7439 0.5566 0.060 Uiso calc R 1 . .
    H H7C 0.9316 0.5886 0.4274 0.060 Uiso calc R 1 . .
    C C8 0.7081(2) 0.5042(2) 0.12787(18) 0.0214(4) Uani d . 1 . .
    C C9 0.7162(2) 0.3520(2) 0.12133(19) 0.0230(4) Uani d . 1 . .
    H H9 0.7914 0.3107 0.0881 0.028 Uiso calc R 1 . .
    C C10 0.6174(2) 0.2603(2) 0.16207(19) 0.0223(4) Uani d . 1 . .
    C C11 0.5060(2) 0.3213(2) 0.21148(19) 0.0222(4) Uani d . 1 . .
    C C12 0.4989(2) 0.4740(2) 0.22142(19) 0.0222(4) Uani d . 1 . .
    H H12 0.4255 0.5165 0.2565 0.027 Uiso calc R 1 . .
    C C13 0.5997(2) 0.5642(2) 0.17981(19) 0.0221(4) Uani d . 1 . .
    C C14 0.7250(3) 0.0427(3) 0.1048(2) 0.0342(5) Uani d . 1 . .
    H H14A 0.6990 0.0390 0.0145 0.051 Uiso calc R 1 . .
    H H14B 0.7131 -0.0648 0.1058 0.051 Uiso calc R 1 . .
    H H14C 0.8361 0.1074 0.1563 0.051 Uiso calc R 1 . .
    C C15 0.3096(3) 0.2861(3) 0.3105(3) 0.0386(5) Uani d . 1 . .
    H H15A 0.3760 0.3772 0.3897 0.058 Uiso calc R 1 . .
    H H15B 0.2506 0.2054 0.3341 0.058 Uiso calc R 1 . .
    H H15C 0.2330 0.3198 0.2520 0.058 Uiso calc R 1 . .
    C C16 0.4788(2) 0.7768(2) 0.2246(2) 0.0292(4) Uani d . 1 . .
    H H16A 0.3724 0.7047 0.1671 0.044 Uiso calc R 1 . .
    H H16B 0.4866 0.8811 0.2172 0.044 Uiso calc R 1 . .
    H H16C 0.4939 0.7862 0.3151 0.044 Uiso calc R 1 . .
    O O1 1.11572(18) 0.56644(17) 0.21908(15) 0.0306(3) Uani d . 1 . .
    O O2 0.61793(17) 0.11030(16) 0.15966(15) 0.0291(3) Uani d . 1 . .
    O O3 0.41020(17) 0.22188(16) 0.24643(15) 0.0283(3) Uani d . 1 . .
    O O4 0.60042(16) 0.71626(16) 0.18717(15) 0.0281(3) Uani d . 1 . .
loop_
    _atom_site_aniso_label
    _atom_site_aniso_U_11
    _atom_site_aniso_U_22
    _atom_site_aniso_U_33
    _atom_site_aniso_U_12
    _atom_site_aniso_U_13
    _atom_site_aniso_U_23
    Br1 0.03262(13) 0.02892(13) 0.05128(16) 0.00848(9) 0.02332(10) 0.02369(10)
    C1 0.0223(9) 0.0241(9) 0.0231(10) 0.0050(7) 0.0070(8) 0.0096(8)
    C2 0.0217(9) 0.0201(9) 0.0271(10) 0.0059(7) 0.0119(8) 0.0113(8)
    C3 0.0191(9) 0.0221(9) 0.0260(10) 0.0044(7) 0.0089(8) 0.0089(8)
    C4 0.0303(11) 0.0362(12) 0.0252(11) 0.0122(9) 0.0077(9) 0.0094(9)
    C5 0.0510(15) 0.081(2) 0.0325(13) 0.0360(15) 0.0117(12) 0.0258(13)
    C6 0.0446(14) 0.0386(13) 0.0362(13) 0.0023(11) 0.0065(11) -0.0025(10)
    C7 0.0466(14) 0.0497(14) 0.0325(12) 0.0184(11) 0.0215(11) 0.0176(11)
    C8 0.0175(8) 0.0228(9) 0.0216(9) 0.0027(7) 0.0045(7) 0.0088(7)
    C9 0.0213(9) 0.0241(9) 0.0237(10) 0.0076(7) 0.0076(8) 0.0085(8)
    C10 0.0228(9) 0.0183(9) 0.0248(10) 0.0059(7) 0.0053(8) 0.0091(7)
    C11 0.0197(9) 0.0211(9) 0.0231(9) 0.0021(7) 0.0056(8) 0.0083(7)
    C12 0.0170(9) 0.0219(9) 0.0272(10) 0.0045(7) 0.0076(8) 0.0088(8)
    C13 0.0194(9) 0.0190(9) 0.0261(10) 0.0044(7) 0.0043(8) 0.0093(7)
    C14 0.0376(12) 0.0253(10) 0.0515(14) 0.0165(9) 0.0242(11) 0.0175(10)
    C15 0.0423(13) 0.0280(11) 0.0578(15) 0.0097(9) 0.0332(12) 0.0182(11)
    C16 0.0277(10) 0.0230(10) 0.0418(12) 0.0104(8) 0.0159(9) 0.0132(9)
    O1 0.0327(8) 0.0306(8) 0.0337(8) 0.0175(6) 0.0134(6) 0.0121(6)
    O2 0.0356(8) 0.0218(7) 0.0403(8) 0.0128(6) 0.0209(7) 0.0159(6)
    O3 0.0285(7) 0.0222(7) 0.0403(8) 0.0058(6) 0.0184(7) 0.0145(6)
    O4 0.0236(7) 0.0214(7) 0.0473(9) 0.0094(5) 0.0169(7) 0.0177(6)
_geom_special_details
;
All e.s.d.'s (except the e.s.d. in the dihedral angle between two l.s. planes)
are estimated using the full covariance matrix. The cell e.s.d.'s are taken
into account individually in the estimation of e.s.d.'s in distances, angles
and torsion angles; correlations between e.s.d.'s in cell parameters are only
used when they are defined by crystal symmetry. An approximate (isotropic)
treatment of cell e.s.d.'s is used for estimating e.s.d.'s involving l.s.
planes.
;
loop_
    _geom_bond_atom_site_label_1
    _geom_bond_atom_site_label_2
    _geom_bond_site_symmetry_2
    _geom_bond_distance
    _geom_bond_publ_flag
    Br1 C2 . 1.9693(18) ?
    C1 C8 . 1.514(3) ?
    C1 C2 . 1.519(3) ?
    C1 H1A . 0.9900 ?
    C1 H1B . 0.9900 ?
    C2 C3 . 1.536(3) ?
    C2 H2 . 1.0000 ?
    C3 O1 . 1.205(2) ?
    C3 C4 . 1.525(3) ?
    C4 C5 . 1.530(3) ?
    C4 C6 . 1.533(3) ?
    C4 C7 . 1.542(3) ?
    C5 H5A . 0.9800 ?
    C5 H5B . 0.9800 ?
    C5 H5C . 0.9800 ?
    C6 H6A . 0.9800 ?
    C6 H6B . 0.9800 ?
    C6 H6C . 0.9800 ?
    C7 H7A . 0.9800 ?
    C7 H7B . 0.9800 ?
    C7 H7C . 0.9800 ?
    C8 C13 . 1.393(3) ?
    C8 C9 . 1.398(3) ?
    C9 C10 . 1.382(3) ?
    C9 H9 . 0.9500 ?
    C10 O2 . 1.374(2) ?
    C10 C11 . 1.407(3) ?
    C11 O3 . 1.365(2) ?
    C11 C12 . 1.392(3) ?
    C12 C13 . 1.393(3) ?
    C12 H12 . 0.9500 ?
    C13 O4 . 1.377(2) ?
    C14 O2 . 1.429(2) ?
    C14 H14A . 0.9800 ?
    C14 H14B . 0.9800 ?
    C14 H14C . 0.9800 ?
    C15 O3 . 1.422(3) ?
    C15 H15A . 0.9800 ?
    C15 H15B . 0.9800 ?
    C15 H15C . 0.9800 ?
    C16 O4 . 1.428(2) ?
    C16 H16A . 0.9800 ?
    C16 H16B . 0.9800 ?
    C16 H16C . 0.9800 ?
loop_
    _geom_angle_atom_site_label_1
    _geom_angle_atom_site_label_2
    _geom_angle_atom_site_label_3
    _geom_angle_site_symmetry_1
    _geom_angle_site_symmetry_3
    _geom_angle
    _geom_angle_publ_flag
    C8 C1 C2 . . 110.66(16) ?
    C8 C1 H1A . . 109.5 ?
    C2 C1 H1A . . 109.5 ?
    C8 C1 H1B . . 109.5 ?
    C2 C1 H1B . . 109.5 ?
    H1A C1 H1B . . 108.1 ?
    C1 C2 C3 . . 112.96(15) ?
    C1 C2 Br1 . . 109.43(13) ?
    C3 C2 Br1 . . 105.97(12) ?
    C1 C2 H2 . . 109.5 ?
    C3 C2 H2 . . 109.5 ?
    Br1 C2 H2 . . 109.5 ?
    O1 C3 C4 . . 122.68(18) ?
    O1 C3 C2 . . 119.30(17) ?
    C4 C3 C2 . . 118.00(16) ?
    C3 C4 C5 . . 109.50(18) ?
    C3 C4 C6 . . 110.49(19) ?
    C5 C4 C6 . . 109.6(2) ?
    C3 C4 C7 . . 107.65(17) ?
    C5 C4 C7 . . 109.5(2) ?
    C6 C4 C7 . . 110.09(19) ?
    C4 C5 H5A . . 109.5 ?
    C4 C5 H5B . . 109.5 ?
    H5A C5 H5B . . 109.5 ?
    C4 C5 H5C . . 109.5 ?
    H5A C5 H5C . . 109.5 ?
    H5B C5 H5C . . 109.5 ?
    C4 C6 H6A . . 109.5 ?
    C4 C6 H6B . . 109.5 ?
    H6A C6 H6B . . 109.5 ?
    C4 C6 H6C . . 109.5 ?
    H6A C6 H6C . . 109.5 ?
    H6B C6 H6C . . 109.5 ?
    C4 C7 H7A . . 109.5 ?
    C4 C7 H7B . . 109.5 ?
    H7A C7 H7B . . 109.5 ?
    C4 C7 H7C . . 109.5 ?
    H7A C7 H7C . . 109.5 ?
    H7B C7 H7C . . 109.5 ?
    C13 C8 C9 . . 118.31(17) ?
    C13 C8 C1 . . 120.84(17) ?
    C9 C8 C1 . . 120.84(17) ?
    C10 C9 C8 . . 121.62(18) ?
    C10 C9 H9 . . 119.2 ?
    C8 C9 H9 . . 119.2 ?
    O2 C10 C9 . . 125.42(17) ?
    O2 C10 C11 . . 115.27(17) ?
    C9 C10 C11 . . 119.30(17) ?
    O3 C11 C12 . . 124.48(17) ?
    O3 C11 C10 . . 115.70(16) ?
    C12 C11 C10 . . 119.82(17) ?
    C11 C12 C13 . . 119.80(17) ?
    C11 C12 H12 . . 120.1 ?
    C13 C12 H12 . . 120.1 ?
    O4 C13 C12 . . 123.22(17) ?
    O4 C13 C8 . . 115.67(17) ?
    C12 C13 C8 . . 121.11(17) ?
    O2 C14 H14A . . 109.5 ?
    O2 C14 H14B . . 109.5 ?
    H14A C14 H14B . . 109.5 ?
    O2 C14 H14C . . 109.5 ?
    H14A C14 H14C . . 109.5 ?
    H14B C14 H14C . . 109.5 ?
    O3 C15 H15A . . 109.5 ?
    O3 C15 H15B . . 109.5 ?
    H15A C15 H15B . . 109.5 ?
    O3 C15 H15C . . 109.5 ?
    H15A C15 H15C . . 109.5 ?
    H15B C15 H15C . . 109.5 ?
    O4 C16 H16A . . 109.5 ?
    O4 C16 H16B . . 109.5 ?
    H16A C16 H16B . . 109.5 ?
    O4 C16 H16C . . 109.5 ?
    H16A C16 H16C . . 109.5 ?
    H16B C16 H16C . . 109.5 ?
    C10 O2 C14 . . 116.49(15) ?
    C11 O3 C15 . . 116.98(15) ?
    C13 O4 C16 . . 118.02(15) ?
loop_
    _geom_torsion_atom_site_label_1
    _geom_torsion_atom_site_label_2
    _geom_torsion_atom_site_label_3
    _geom_torsion_atom_site_label_4
    _geom_torsion_site_symmetry_1
    _geom_torsion_site_symmetry_2
    _geom_torsion_site_symmetry_3
    _geom_torsion_site_symmetry_4
    _geom_torsion
    _geom_torsion_publ_flag
    C8 C1 C2 C3 . . . . 66.5(2) ?
    C8 C1 C2 Br1 . . . . -175.74(12) ?
    C1 C2 C3 O1 . . . . 43.4(2) ?
    Br1 C2 C3 O1 . . . . -76.38(19) ?
    C1 C2 C3 C4 . . . . -135.17(18) ?
    Br1 C2 C3 C4 . . . . 105.03(17) ?
    O1 C3 C4 C5 . . . . 6.3(3) ?
    C2 C3 C4 C5 . . . . -175.18(19) ?
    O1 C3 C4 C6 . . . . 127.1(2) ?
    C2 C3 C4 C6 . . . . -54.3(2) ?
    O1 C3 C4 C7 . . . . -112.6(2) ?
    C2 C3 C4 C7 . . . . 65.9(2) ?
    C2 C1 C8 C13 . . . . 74.0(2) ?
    C2 C1 C8 C9 . . . . -107.0(2) ?
    C13 C8 C9 C10 . . . . 1.5(3) ?
    C1 C8 C9 C10 . . . . -177.55(18) ?
    C8 C9 C10 O2 . . . . -179.66(18) ?
    C8 C9 C10 C11 . . . . -0.1(3) ?
    O2 C10 C11 O3 . . . . -2.0(2) ?
    C9 C10 C11 O3 . . . . 178.37(17) ?
    O2 C10 C11 C12 . . . . 178.26(17) ?
    C9 C10 C11 C12 . . . . -1.4(3) ?
    O3 C11 C12 C13 . . . . -178.37(18) ?
    C10 C11 C12 C13 . . . . 1.4(3) ?
    C11 C12 C13 O4 . . . . -179.61(17) ?
    C11 C12 C13 C8 . . . . 0.1(3) ?
    C9 C8 C13 O4 . . . . 178.22(17) ?
    C1 C8 C13 O4 . . . . -2.7(3) ?
    C9 C8 C13 C12 . . . . -1.5(3) ?
    C1 C8 C13 C12 . . . . 177.52(18) ?
    C9 C10 O2 C14 . . . . -3.0(3) ?
    C11 C10 O2 C14 . . . . 177.39(18) ?
    C12 C11 O3 C15 . . . . -7.3(3) ?
    C10 C11 O3 C15 . . . . 172.93(18) ?
    C12 C13 O4 C16 . . . . -7.7(3) ?
    C8 C13 O4 C16 . . . . 172.52(17) ?
loop_
    _geom_hbond_atom_site_label_D
    _geom_hbond_atom_site_label_H
    _geom_hbond_atom_site_label_A
    _geom_hbond_site_symmetry_A
    _geom_hbond_distance_DH
    _geom_hbond_distance_HA
    _geom_hbond_distance_DA
    _geom_hbond_angle_DHA
    _geom_hbond_publ_flag
    C2 H2 O4 . 1.0000 2.5000 3.089(2) 117.00 yes
    C16 H16B O2 1_565 0.9800 2.5700 3.465(3) 151.00 yes
data_global
_journal_date_recd_electronic     2009-05-14
_journal_date_accepted     2009-05-17
_journal_name_full     'Acta Crystallographica, Section E'
_journal_year     2009
_journal_volume     65
_journal_issue      6
_journal_page_first     o1359
_journal_page_last     o1359
_journal_paper_category     QO
_journal_coeditor_code     BT2955
_publ_contact_author_name     'Hu, Ai-Xi'
_publ_contact_author_address
;
College of Chemistry and Chemical Engineering,Hunan University,
Changsha,
410082
People's Republic of China
;
_publ_contact_author_email     axhu0731@yahoo.com.cn
_publ_contact_author_fax     +86-0731-8822286
_publ_contact_author_phone        .86E-306
_publ_section_title
;
2-Bromo-4,4-dimethyl-1-(2,4,5-trimethoxyphenyl)pentan-3-one
;
loop_
    _publ_author_name
    _publ_author_footnote
    _publ_author_address
    'Tang, Lin-Lin' .
;
College of Chemistry and Chemical Engineering, Hunan University,
Changsha 410082
People's Republic of China
;
    'Ye, Jiao' .
;
College of Chemistry and Chemical Engineering, Hunan University,
Changsha 410082
People's Republic of China
;
    'Liu, Qi-Xing' .
;
College of Chemistry and Chemical Engineering, Hunan University,
Changsha 410082
People's Republic of China
;
    'Hu, Ai-Xi' .
;
College of Chemistry and Chemical Engineering, Hunan University,
Changsha 410082
People's Republic of China
;
