# Supplementary material for: 2-Bromo-4,4-dimethyl-1-(2,4,5-trimethoxy­phen­yl)pentan-3-one
Source: Acta Crystallogr Sect E Struct Rep Online. 2009 May 23;65(Pt 6):o1359. doi: 10.1107/S1600536809018601 (PMC2969792; doi:10.1107/S1600536809018601)
Supplement: Supplementary file 2 [file e-65-o1359-Isup2.hkl]

# 
# h,k,l, Fc-squared, Fo-squared, sigma(Fo-squared) and status flag 
# 
data_I
_shelx_title ' 03171m in P-1' 
_shelx_refln_list_code          4 
_shelx_F_calc_maximum      130.86 
_exptl_crystal_F_000       372.00 
_reflns_d_resolution_high  0.8107 
 
loop_ 
 _symmetry_equiv_pos_as_xyz 
 'x, y, z' 
 '-x, -y, -z' 
 
_cell_length_a     9.0173 
_cell_length_b     9.2086 
_cell_length_c    11.4217 
_cell_angle_alpha 106.752 
_cell_angle_beta  106.196 
_cell_angle_gamma 100.353 
 
_shelx_F_squared_multiplier     1.000 
 
loop_ 
 _refln_index_h 
 _refln_index_k 
 _refln_index_l 
 _refln_F_squared_calc 
 _refln_F_squared_meas 
 _refln_F_squared_sigma 
 _refln_observed_status 
   1   0   0      492.07      254.91      6.40 o 
   2   0   0     1852.51     1975.25     95.71 o 
   3   0   0      261.75      289.35      4.48 o 
   4   0   0      225.28      224.12      3.92 o 
   5   0   0      622.62      628.92      9.24 o 
   6   0   0     1347.98     1271.38     17.54 o 
   7   0   0      606.93      630.52     10.80 o 
   8   0   0      137.81      132.00      4.83 o 
   9   0   0      876.92      859.84     24.58 o 
  10   0   0       94.95       88.22      5.81 o 
  -9   1   0        9.91       11.41      2.31 o 
  -8   1   0        1.28        0.63      1.66 o 
  -7   1   0      224.96      214.22      4.67 o 
  -6   1   0      334.96      320.85      6.78 o 
  -5   1   0      399.45      377.79      7.33 o 
  -4   1   0     2211.84     2297.51     36.98 o 
  -3   1   0       84.95       74.63      2.12 o 
  -2   1   0     1540.84     1671.40     21.77 o 
  -1   1   0        1.80        5.84      0.59 o 
   0   1   0       46.33       47.36      1.15 o 
   1   1   0     5201.48     5269.68    155.22 o 
   2   1   0     3577.25     3803.11     41.87 o 
   3   1   0     1565.68     1611.09     18.23 o 
   4   1   0      767.52      754.68     10.55 o 
   5   1   0      241.13      232.62      4.45 o 
   6   1   0      300.95      273.70      5.09 o 
   7   1   0      351.21      342.02      9.10 o 
   8   1   0      703.22      705.35     14.33 o 
   9   1   0       15.80       15.36      3.37 o 
 -10   2   0      288.39      291.46      7.83 o 
  -9   2   0      350.08      342.35     12.12 o 
  -8   2   0       23.82       19.66      2.17 o 
  -7   2   0        0.06       -0.59      1.29 o 
  -6   2   0      396.62      418.51      6.38 o 
  -5   2   0      982.12      982.98     13.71 o 
  -4   2   0      383.73      347.13      5.36 o 
  -3   2   0     5662.63     6249.48     80.14 o 
  -2   2   0     4271.52     4645.32     72.72 o 
  -1   2   0     1500.00     1569.92     37.15 o 
   0   2   0     2929.47     2927.16     97.75 o 
   1   2   0     1581.72     1619.20     21.42 o 
   2   2   0      138.99      172.49      3.96 o 
   3   2   0     1004.67      956.89     11.48 o 
   4   2   0      956.53      910.58     10.93 o 
   5   2   0      203.40      179.75      3.69 o 
   6   2   0     1131.27     1070.05     19.38 o 
   7   2   0      101.48      100.70      4.49 o 
   8   2   0        4.66        3.24      2.66 o 
   9   2   0       62.34       67.93      4.59 o 
 -10   3   0       27.89       32.66      6.21 o 
  -9   3   0      291.03      298.74      9.99 o 
  -8   3   0      113.31      114.63      4.40 o 
  -7   3   0      611.04      583.39      9.25 o 
  -6   3   0       56.82       55.42      2.16 o 
  -5   3   0       25.25       26.86      1.48 o 
  -4   3   0      113.13      115.37      2.61 o 
  -3   3   0     1121.12     1118.97     38.37 o 
  -2   3   0     3729.52     3806.25     60.05 o 
  -1   3   0     3496.76     3482.96     45.17 o 
   0   3   0      333.96      343.79      7.29 o 
   1   3   0      154.44      165.99      3.32 o 
   2   3   0      422.59      461.88      9.71 o 
   3   3   0     1010.95      917.96     16.21 o 
   4   3   0     1519.43     1566.91     21.64 o 
   5   3   0      882.56      841.45     14.95 o 
   6   3   0      536.77      498.98     10.80 o 
   7   3   0      176.08      188.61      6.27 o 
   8   3   0      122.56      125.75      5.63 o 
   9   3   0       10.12        8.35      3.67 o 
 -10   4   0      148.59      139.87      5.56 o 
  -9   4   0       91.08       93.21      7.23 o 
  -8   4   0      242.15      235.38      6.48 o 
  -7   4   0     1187.45     1197.30     31.08 o 
  -6   4   0      427.09      394.89      8.22 o 
  -5   4   0      217.75      199.36      4.98 o 
  -4   4   0      597.98      597.52     10.96 o 
  -3   4   0      223.56      241.78      6.22 o 
  -2   4   0       48.25       66.92      3.61 o 
  -1   4   0     4767.91     4759.77     89.80 o 
   0   4   0      208.31      166.83      3.49 o 
   1   4   0     1196.26     1109.96     15.74 o 
   2   4   0      675.91      643.52      9.91 o 
   3   4   0      304.89      293.03      5.55 o 
   4   4   0       61.30       64.54      6.99 o 
   5   4   0       56.23       60.84      3.29 o 
   6   4   0      302.36      302.11      8.11 o 
   7   4   0      274.03      280.32      8.12 o 
   8   4   0      354.71      360.55      9.88 o 
 -10   5   0      176.74      165.52      6.17 o 
  -9   5   0       13.90        4.35      2.90 o 
  -8   5   0       45.30       48.43      3.04 o 
  -7   5   0      299.52      299.50      7.20 o 
  -6   5   0      991.95      950.50     17.09 o 
  -5   5   0     1888.74     1846.12     30.78 o 
  -4   5   0     1145.53     1122.43     19.45 o 
  -3   5   0      378.42      342.46      7.33 o 
  -2   5   0       14.42       28.08      1.41 o 
  -1   5   0       41.90       50.07      2.01 o 
   0   5   0     1728.19     1807.40     24.75 o 
   1   5   0      581.58      569.33      9.18 o 
   2   5   0      501.82      460.32      7.95 o 
   3   5   0     2037.54     1947.85     27.05 o 
   4   5   0      740.52      719.74     11.67 o 
   5   5   0      184.27      190.46      6.37 o 
   6   5   0       51.54       48.13      4.92 o 
   7   5   0       66.80       74.22      5.23 o 
 -10   6   0      169.98      160.36      6.33 o 
  -9   6   0      255.78      261.81      7.77 o 
  -8   6   0      463.27      436.99      8.54 o 
  -7   6   0      222.01      213.69      6.08 o 
  -6   6   0      116.99      112.69      4.36 o 
  -5   6   0      118.48      119.07      4.37 o 
  -4   6   0     1822.78     1809.01     54.75 o 
  -3   6   0     1935.41     1985.25     33.35 o 
  -2   6   0     1080.03     1065.46     25.96 o 
  -1   6   0      457.60      476.05      7.92 o 
   0   6   0        7.66        8.22      2.88 o 
   1   6   0        0.05        0.73      1.57 o 
   2   6   0      338.38      327.51      6.64 o 
   3   6   0      505.72      505.22      9.41 o 
   4   6   0        7.57        5.20      2.27 o 
   5   6   0      650.98      637.58     14.10 o 
   6   6   0      140.03      141.29      6.36 o 
  -9   7   0       29.10       25.81      4.12 o 
  -8   7   0      187.55      194.74      5.35 o 
  -7   7   0      565.82      560.79     12.05 o 
  -6   7   0      252.53      257.04      7.07 o 
  -5   7   0       96.37       90.32      4.29 o 
  -4   7   0      240.59      241.31      6.68 o 
  -3   7   0      869.15      820.62     15.92 o 
  -2   7   0      450.57      420.74     12.27 o 
  -1   7   0     1017.83     1025.36     19.19 o 
   0   7   0      828.67      838.09     13.07 o 
   1   7   0      682.65      677.84     11.17 o 
   2   7   0      372.89      370.03      9.53 o 
   3   7   0        0.80        1.09      2.24 o 
   4   7   0      227.51      226.82      6.14 o 
   5   7   0        3.43        4.47      3.26 o 
  -9   8   0       43.10       45.88      4.62 o 
  -8   8   0       95.60      100.38      4.26 o 
  -7   8   0       85.20       90.08      4.63 o 
  -6   8   0      152.29      150.33      9.32 o 
  -5   8   0      210.67      213.70      6.68 o 
  -4   8   0      276.75      263.78      7.52 o 
  -3   8   0        6.38        1.20      2.47 o 
  -2   8   0        7.29       12.32      2.78 o 
  -1   8   0      280.58      250.98      7.50 o 
   0   8   0      346.96      332.21     12.45 o 
   1   8   0      153.79      141.27      5.82 o 
   2   8   0      222.60      222.24      5.84 o 
   3   8   0      176.97      181.48      5.60 o 
   4   8   0        2.93        4.39      3.38 o 
  -8   9   0       11.50        6.66      2.98 o 
  -7   9   0       26.61       25.67      3.20 o 
  -6   9   0      189.48      195.61      7.06 o 
  -5   9   0      282.60      287.11      8.47 o 
  -4   9   0      501.78      487.16     11.77 o 
  -3   9   0      530.62      513.85     17.67 o 
  -2   9   0       10.25        5.06      2.87 o 
  -1   9   0      208.99      198.59      6.95 o 
   0   9   0       36.05       29.58      3.81 o 
   1   9   0       91.30       92.65      5.01 o 
   2   9   0      257.36      274.90      8.56 o 
   3   9   0       94.11       97.40     13.75 o 
  -6  10   0       77.66       84.71      4.53 o 
  -5  10   0       10.96        9.66      7.30 o 
  -4  10   0      257.14      253.17     12.71 o 
  -3  10   0      280.49      285.06      8.89 o 
  -2  10   0      325.25      317.66      9.49 o 
  -1  10   0      383.41      396.72     10.69 o 
   0  10   0       75.43       79.31      5.35 o 
   1  10   0        5.08        7.02      3.62 o 
   2 -11   1        1.58        4.69      3.60 o 
   3 -11   1      198.45      197.15      7.79 o 
   4 -11   1        8.00        7.52      3.71 o 
  -1 -10   1      138.50      141.87     11.58 o 
   0 -10   1      276.56      284.25      8.80 o 
   1 -10   1      388.77      414.06     16.73 o 
   2 -10   1      146.14      147.26      6.34 o 
   3 -10   1       40.74       36.86      4.30 o 
   4 -10   1       34.34       34.30      8.07 o 
   5 -10   1      186.99      171.56      6.93 o 
   6 -10   1      104.37      107.28      5.78 o 
  -3  -9   1      174.13      162.66      6.67 o 
  -2  -9   1       53.09       54.21      5.65 o 
  -1  -9   1        3.02        2.72      3.04 o 
   0  -9   1       29.97       30.83      3.59 o 
   1  -9   1      902.75      864.24     17.53 o 
   2  -9   1      325.08      337.96      9.18 o 
   3  -9   1      579.44      559.14     24.08 o 
   4  -9   1      284.69      285.35     12.67 o 
   5  -9   1      146.25      147.84      9.21 o 
   6  -9   1        0.14       -1.79      2.77 o 
   7  -9   1       80.52       80.87      5.11 o 
   8  -9   1      153.93      146.51      8.95 o 
  -5  -8   1       36.99       37.51      5.84 o 
  -4  -8   1      238.44      225.43      6.30 o 
  -3  -8   1      393.48      380.32      8.11 o 
  -2  -8   1      121.30      117.14      4.29 o 
  -1  -8   1      203.03      194.51     14.81 o 
   0  -8   1       11.31       11.83      2.96 o 
   1  -8   1       80.99       77.46      4.51 o 
   2  -8   1      409.72      359.88      9.15 o 
   3  -8   1      119.37      129.68      7.06 o 
   4  -8   1      139.51      136.03      6.13 o 
   5  -8   1      842.09      834.07     16.50 o 
   6  -8   1       43.46       51.09      4.03 o 
   7  -8   1       84.19       78.89      4.58 o 
   8  -8   1       17.62       17.86      8.57 o 
   9  -8   1       25.20       21.68      5.68 o 
  -6  -7   1      178.08      176.77      7.30 o 
  -5  -7   1       38.98       37.57      4.40 o 
  -4  -7   1      370.39      368.27      9.76 o 
  -3  -7   1      218.29      213.17      5.55 o 
  -2  -7   1     1843.30     1832.15     26.07 o 
  -1  -7   1      801.83      750.16     12.05 o 
   0  -7   1      740.37      712.71     11.33 o 
   1  -7   1      276.18      248.85      6.86 o 
   2  -7   1       50.08       51.91      3.45 o 
   3  -7   1       11.08        8.28      2.18 o 
   4  -7   1      552.42      511.70     10.83 o 
   5  -7   1      372.26      362.56      9.78 o 
   6  -7   1       16.34       12.08      6.36 o 
   7  -7   1      996.38      937.67     17.79 o 
   8  -7   1       56.29       64.28      4.17 o 
   9  -7   1       26.06       20.67      4.63 o 
  -7  -6   1       61.56       57.23      4.96 o 
  -6  -6   1      320.75      326.79      9.42 o 
  -5  -6   1      194.99      205.12      5.48 o 
  -4  -6   1      222.64      220.94      6.83 o 
  -3  -6   1       26.24       29.97      2.50 o 
  -2  -6   1        7.74        7.41      1.87 o 
  -1  -6   1      888.26      928.89     18.85 o 
   0  -6   1     1460.32     1522.22     33.03 o 
   1  -6   1     1953.95     1920.81     26.21 o 
   2  -6   1     1340.95     1333.70     23.23 o 
   3  -6   1      458.70      477.45      9.79 o 
   4  -6   1        4.97        1.84      1.76 o 
   5  -6   1      186.08      183.51      5.32 o 
   6  -6   1     1482.65     1468.22     25.50 o 
   7  -6   1        8.59        7.56      2.44 o 
   8  -6   1      712.19      698.59     14.06 o 
   9  -6   1      105.61      110.57      7.64 o 
  10  -6   1        1.94       -0.02      3.19 o 
  -8  -5   1        2.56       -4.56      3.43 o 
  -7  -5   1      146.74      133.13      6.00 o 
  -6  -5   1      128.30      124.96      5.43 o 
  -5  -5   1      264.31      260.81      5.84 o 
  -4  -5   1      596.37      566.53      9.99 o 
  -3  -5   1      324.14      308.78     11.06 o 
  -2  -5   1     1747.72     1682.09     23.37 o 
  -1  -5   1       28.52       39.35      2.19 o 
   0  -5   1        8.57        6.47      3.93 o 
   1  -5   1      992.24     1008.37     23.00 o 
   2  -5   1     2289.33     2391.54     31.68 o 
   3  -5   1      816.71      748.93     13.53 o 
   4  -5   1     2357.36     2455.77     40.02 o 
   5  -5   1      426.67      425.10      8.74 o 
   6  -5   1       55.41       63.15      3.25 o 
   7  -5   1        2.78        1.53      2.10 o 
   8  -5   1      408.62      417.24      9.42 o 
   9  -5   1      272.72      271.32      7.58 o 
  10  -5   1      174.06      173.03      6.33 o 
  -8  -4   1      291.48      299.79      8.79 o 
  -7  -4   1      135.44      129.73      5.50 o 
  -6  -4   1        0.62       -2.55      2.43 o 
  -5  -4   1      531.79      522.32      8.83 o 
  -4  -4   1      683.08      669.15     10.43 o 
  -3  -4   1     1511.46     1368.10     84.13 o 
  -2  -4   1     3759.50     3791.77     49.70 o 
  -1  -4   1     2039.21     2111.63     28.30 o 
   0  -4   1      301.56      288.78      4.96 o 
   1  -4   1      604.87      680.28      9.74 o 
   2  -4   1      533.37      512.76     12.88 o 
   3  -4   1      657.18      653.41     18.40 o 
   4  -4   1     2313.37     2483.66     32.64 o 
   5  -4   1      616.04      652.40     21.80 o 
   6  -4   1     1100.72     1114.12     19.41 o 
   7  -4   1      143.40      139.08      4.54 o 
   8  -4   1       51.42       51.94      3.36 o 
   9  -4   1       31.14       35.65      5.03 o 
  10  -4   1       23.03       21.67      6.12 o 
  -9  -3   1       50.46       54.28      6.11 o 
  -8  -3   1      312.29      312.71      8.57 o 
  -7  -3   1      137.18      146.26      5.36 o 
  -6  -3   1      320.97      334.01      8.10 o 
  -5  -3   1       58.43       53.71      2.44 o 
  -4  -3   1      871.80      946.26     13.62 o 
  -3  -3   1      276.31      264.73      4.70 o 
  -2  -3   1      773.23      763.09     18.77 o 
  -1  -3   1     3745.53     3900.71     50.62 o 
   0  -3   1     4744.57     4683.45    110.65 o 
   1  -3   1     2431.25     2540.43     33.17 o 
   2  -3   1      253.82      255.24      5.05 o 
   3  -3   1       95.98      107.27      2.16 o 
   4  -3   1        9.24        3.67      0.86 o 
   5  -3   1      578.16      545.98      8.18 o 
   6  -3   1     1279.15     1286.37     17.84 o 
   7  -3   1      654.06      654.20     12.43 o 
   8  -3   1      330.20      337.05      8.04 o 
   9  -3   1        6.18        6.74      2.69 o 
  10  -3   1        6.99        5.00      2.96 o 
  -9  -2   1       25.91       36.07      9.36 o 
  -8  -2   1       93.19       91.72      4.40 o 
  -7  -2   1      458.83      444.04      9.94 o 
  -6  -2   1      861.06      859.75     12.53 o 
  -5  -2   1     1220.89     1221.00     14.45 o 
  -4  -2   1       50.65       31.41      1.30 o 
  -3  -2   1     2355.34     2470.73     32.44 o 
  -2  -2   1        2.70        2.99      0.72 o 
  -1  -2   1       18.74       22.24      1.19 o 
   0  -2   1       84.56       89.37      3.36 o 
   1  -2   1      766.68      843.48     13.88 o 
   2  -2   1     4952.04     5361.44     84.99 o 
   3  -2   1     1193.81     1250.34     20.50 o 
   4  -2   1     1336.50     1496.75     20.02 o 
   5  -2   1       47.27       49.01      1.89 o 
   6  -2   1      231.46      254.97      4.80 o 
   7  -2   1     1215.95     1216.61     17.31 o 
   8  -2   1      464.45      460.17     11.43 o 
   9  -2   1      161.08      167.57      5.48 o 
  10  -2   1      151.12      153.71      7.98 o 
 -10  -1   1      220.75      240.73      7.88 o 
  -9  -1   1      156.57      165.55      6.04 o 
  -8  -1   1       45.68       39.48      3.98 o 
  -7  -1   1      158.38      150.40      3.83 o 
  -6  -1   1      333.27      327.22      5.75 o 
  -5  -1   1     1455.83     1451.92     23.91 o 
  -4  -1   1     2524.12     2613.19     33.70 o 
  -3  -1   1     5183.73     5355.69     58.81 o 
  -2  -1   1       44.44       51.39      1.02 o 
  -1  -1   1     1244.27     1319.37     17.26 o 
   0  -1   1      787.65      673.45     15.45 o 
   1  -1   1     3894.02     4191.27     80.52 o 
   2  -1   1      902.38      820.98     47.80 o 
   3  -1   1      230.48      171.97      5.20 o 
   5  -1   1      863.95      803.05     39.64 o 
   6  -1   1      227.48      208.58      5.34 o 
   7  -1   1       11.97        9.50      1.72 o 
   8  -1   1       90.46       85.58      3.23 o 
   9  -1   1      194.59      211.73      6.57 o 
  10  -1   1      164.63      173.51      8.67 o 
 -10   0   1        3.81       -1.22      3.12 o 
  -9   0   1      762.13      754.69     22.46 o 
  -8   0   1     1114.04     1084.17     15.85 o 
  -7   0   1      185.21      184.55      4.27 o 
  -6   0   1      922.12      908.82     13.04 o 
  -5   0   1       40.75       46.30      3.15 o 
  -4   0   1      313.64      320.46      5.12 o 
  -3   0   1     3501.91     3732.09     47.31 o 
  -2   0   1     8446.60     9106.72    114.36 o 
  -1   0   1       21.35       23.81      0.70 o 
   0   0   1     4360.12     4591.32     92.55 o 
   1   0   1        7.04       16.65      1.66 o 
   2   0   1     1923.63     2097.84     48.07 o 
   3   0   1      518.54      501.81      8.98 o 
   4   0   1     1490.66     1518.70     25.14 o 
   5   0   1     1106.96     1088.75     18.88 o 
   6   0   1      281.62      273.46      5.10 o 
   7   0   1      411.00      408.71      7.10 o 
   8   0   1       13.78       13.68      2.77 o 
   9   0   1       86.98       81.16      4.59 o 
 -10   1   1      135.51      127.82      7.37 o 
  -9   1   1      199.90      188.31     13.63 o 
  -8   1   1      255.08      243.44      6.21 o 
  -7   1   1      959.06      948.22     16.57 o 
  -6   1   1     1437.72     1406.01     18.87 o 
  -5   1   1      732.37      687.48      8.52 o 
  -4   1   1     1073.97     1142.30     13.25 o 
  -3   1   1        0.62        0.67      0.50 o 
  -2   1   1     5441.25     5755.90     99.86 o 
  -1   1   1    10759.87    10542.28    154.48 o 
   0   1   1     2871.94     2822.07     60.18 o 
   1   1   1     6939.98     6865.03    126.24 o 
   2   1   1     3748.89     3806.32     49.17 o 
   3   1   1      696.43      761.89     13.24 o 
   4   1   1       61.20       69.71      2.04 o 
   5   1   1      551.00      551.97     10.90 o 
   6   1   1      931.28      908.27     16.68 o 
   7   1   1      702.20      695.33     13.82 o 
   8   1   1      387.12      379.86      9.28 o 
   9   1   1        5.33        6.39      3.11 o 
 -10   2   1      146.32      146.52      5.52 o 
  -9   2   1      101.46      102.84      8.91 o 
  -8   2   1       27.48       25.94      2.25 o 
  -7   2   1       94.46       99.66      2.55 o 
  -6   2   1      100.00       87.99      2.23 o 
  -5   2   1     5678.08     6223.30     68.60 o 
  -4   2   1       35.89       68.56      1.64 o 
  -3   2   1      495.71      510.87      7.24 o 
  -2   2   1        1.21        0.59      0.96 o 
  -1   2   1      221.91      228.49      3.05 o 
   0   2   1     1029.53     1000.92     13.57 o 
   1   2   1     4149.70     4154.58     53.74 o 
   2   2   1      304.90      319.45      5.17 o 
   3   2   1      793.00      766.01      9.24 o 
   4   2   1     1836.68     1877.90     24.70 o 
   5   2   1       73.83       82.84      3.63 o 
   6   2   1       19.74       18.52      2.59 o 
   7   2   1       41.37       49.82      3.72 o 
   8   2   1       75.13       87.13      4.80 o 
   9   2   1      179.11      187.51      6.98 o 
 -10   3   1      325.06      335.66     15.91 o 
  -9   3   1      191.83      180.88      5.82 o 
  -8   3   1       24.30       23.26      2.77 o 
  -7   3   1      478.78      470.19      7.74 o 
  -6   3   1        6.39        5.33      1.16 o 
  -5   3   1      801.96      832.13     10.20 o 
  -4   3   1     2613.24     2756.18     36.02 o 
  -3   3   1     4508.91     4726.73     61.14 o 
  -2   3   1     2512.37     2646.11     34.53 o 
  -1   3   1     1253.12     1325.14     17.82 o 
   0   3   1      337.16      359.18      4.71 o 
   1   3   1       48.99       39.50      3.44 o 
   2   3   1       49.06       43.42      1.99 o 
   3   3   1     1241.98     1177.56     16.61 o 
   4   3   1      444.40      409.88      7.08 o 
   5   3   1      984.11      944.87     17.55 o 
   6   3   1       19.12       15.44      2.84 o 
   7   3   1        3.50       -1.72      2.62 o 
   8   3   1        2.70        2.31      3.11 o 
 -10   4   1       63.20       60.52      4.42 o 
  -9   4   1      189.45      188.37      5.96 o 
  -8   4   1       56.81       59.68      6.17 o 
  -7   4   1      242.35      233.44      5.01 o 
  -6   4   1        3.65        2.28      1.46 o 
  -5   4   1      183.36      183.51      8.62 o 
  -4   4   1      555.77      528.20     10.01 o 
  -3   4   1      281.74      232.41      5.32 o 
  -2   4   1      890.04      808.05     11.41 o 
  -1   4   1     1843.53     1793.42     24.50 o 
   0   4   1     2904.63     2883.92     32.36 o 
   1   4   1      676.94      695.57     10.61 o 
   2   4   1        1.63        0.92      1.35 o 
   3   4   1      227.62      225.49      4.86 o 
   4   4   1      743.07      715.80     11.36 o 
   5   4   1      810.98      782.36     19.85 o 
   6   4   1      229.58      225.36      5.46 o 
   7   4   1      101.30      104.57      5.34 o 
   8   4   1       43.93       37.03      4.56 o 
 -10   5   1        0.39       -0.20      2.87 o 
  -9   5   1      125.16      124.01      5.29 o 
  -8   5   1      543.40      545.20     11.49 o 
  -7   5   1      421.55      429.25     10.44 o 
  -6   5   1     1137.66     1095.58     15.77 o 
  -5   5   1      464.53      459.52      9.45 o 
  -4   5   1       72.47       72.96      4.14 o 
  -3   5   1      237.38      249.66      5.97 o 
  -2   5   1      607.86      665.50      9.94 o 
  -1   5   1        7.76       14.14      1.82 o 
   0   5   1      402.85      387.10      6.19 o 
   1   5   1     1027.09     1013.68     14.97 o 
   2   5   1      337.15      305.24      6.12 o 
   3   5   1     1158.70     1076.72     16.18 o 
   4   5   1        9.11        8.38      2.08 o 
   5   5   1       40.59       42.60      3.05 o 
   6   5   1      146.26      160.89      6.42 o 
   7   5   1      231.98      226.11      7.99 o 
 -10   6   1      109.14      102.01      5.39 o 
  -9   6   1       32.08       28.19     10.38 o 
  -8   6   1        0.67        1.79      4.26 o 
  -7   6   1       38.66       48.61      2.88 o 
  -6   6   1     4012.00     3885.19     62.93 o 
  -5   6   1       55.45       54.68      3.39 o 
  -4   6   1     1529.50     1492.53     59.21 o 
  -3   6   1      689.01      654.81     12.90 o 
  -2   6   1      126.16      124.66      4.63 o 
  -1   6   1        9.59       12.01      2.19 o 
   0   6   1      265.75      270.03      5.53 o 
   1   6   1      486.38      477.53      8.43 o 
   2   6   1      667.40      625.38     10.56 o 
   3   6   1     1367.95     1327.77     19.84 o 
   4   6   1       27.15       20.78      3.48 o 
   5   6   1      288.39      266.53      6.72 o 
   6   6   1       10.65        3.86      3.81 o 
  -9   7   1      109.57      104.03      5.32 o 
  -8   7   1      325.58      328.33      7.07 o 
  -7   7   1      171.04      162.47      4.72 o 
  -6   7   1      424.60      407.89      7.77 o 
  -5   7   1      593.60      578.32     12.20 o 
  -4   7   1       88.73       88.08      4.99 o 
  -3   7   1      338.48      340.81      8.51 o 
  -2   7   1      882.92      857.22     27.64 o 
  -1   7   1      354.24      361.72      8.92 o 
   0   7   1      105.59      115.36      5.37 o 
   1   7   1       10.59        9.18      2.27 o 
   2   7   1       90.14      100.89      4.00 o 
   3   7   1        3.46        4.08      2.42 o 
   4   7   1     1306.56     1264.49     19.74 o 
   5   7   1        9.91        8.77      4.76 o 
  -9   8   1      378.03      372.61      9.92 o 
  -8   8   1      167.51      164.69      5.18 o 
  -7   8   1      257.59      265.53      6.46 o 
  -6   8   1      235.19      244.86      6.00 o 
  -5   8   1       17.69       18.05      3.49 o 
  -4   8   1      107.73       92.49      8.57 o 
  -3   8   1      172.59      154.90      5.96 o 
  -2   8   1      273.80      264.98      7.86 o 
  -1   8   1      123.55      124.65      5.24 o 
   0   8   1      980.91      970.61     25.10 o 
   1   8   1      195.02      184.10      7.10 o 
   2   8   1      115.41      110.34      4.37 o 
   3   8   1        0.63       -2.91      2.43 o 
   4   8   1        1.74       -1.10      2.78 o 
  -8   9   1       81.23       88.85      4.43 o 
  -7   9   1      169.61      167.28      5.44 o 
  -6   9   1      184.60      201.33      5.93 o 
  -5   9   1      131.62      135.49      7.17 o 
  -4   9   1      106.47       97.31      5.41 o 
  -3   9   1       14.84       12.40      3.45 o 
  -2   9   1      110.32      108.92      6.40 o 
  -1   9   1      119.03      119.17      5.61 o 
   0   9   1       57.19       72.87      7.32 o 
   1   9   1      223.78      240.68      7.99 o 
   2   9   1      111.98      107.26      6.53 o 
  -6  10   1       10.17       11.80      3.84 o 
  -5  10   1      209.84      222.53     15.18 o 
  -4  10   1      185.10      175.39      8.89 o 
  -3  10   1      498.29      508.91     12.80 o 
  -2  10   1      172.00      164.99      6.80 o 
  -1  10   1       16.67       18.05      3.98 o 
   0  10   1        4.93       -2.03      3.17 o 
   1 -11   2        1.67        3.08      4.48 o 
   2 -11   2      231.93      257.14      8.60 o 
   3 -11   2      203.43      197.19     13.96 o 
   4 -11   2      160.47      151.43      6.97 o 
  -2 -10   2      321.44      322.87      9.55 o 
  -1 -10   2      245.32      243.42      7.85 o 
   0 -10   2      137.78      159.20      6.64 o 
   1 -10   2       10.38       10.26      3.22 o 
   2 -10   2       10.10        5.19      3.19 o 
   3 -10   2      176.66      179.85      7.05 o 
   4 -10   2      199.79      201.74     20.98 o 
   5 -10   2      197.05      194.50      8.45 o 
   6 -10   2      178.56      171.52      6.77 o 
  -4  -9   2       67.79       80.01      5.37 o 
  -3  -9   2       24.22       26.45      3.95 o 
  -2  -9   2      105.73       95.20      5.08 o 
  -1  -9   2      156.96      149.85      6.02 o 
   0  -9   2      585.54      649.68     14.01 o 
   1  -9   2      802.29      810.95     16.59 o 
   2  -9   2     1254.75     1224.81     23.08 o 
   3  -9   2       15.08       17.38      3.48 o 
   4  -9   2       69.40       72.81      4.65 o 
   5  -9   2       21.25       22.67      3.49 o 
   6  -9   2      241.21      242.85      7.61 o 
   7  -9   2      215.79      224.07      7.41 o 
   8  -9   2      174.97      191.64      7.01 o 
  -5  -8   2      207.92      195.62      7.50 o 
  -4  -8   2      358.95      345.07      8.28 o 
  -3  -8   2      157.33      149.60      4.82 o 
  -2  -8   2       96.66      103.57      5.14 o 
  -1  -8   2        0.09        1.17      2.03 o 
   0  -8   2      408.47      403.04     24.07 o 
   1  -8   2      156.30      152.87      8.29 o 
   2  -8   2      481.77      484.40     18.74 o 
   3  -8   2      862.55      821.82     16.21 o 
   4  -8   2      529.10      552.55     11.97 o 
   5  -8   2      643.25      629.32     13.20 o 
   6  -8   2        0.07       -0.10      2.60 o 
   7  -8   2       36.79       36.38      3.65 o 
   8  -8   2      271.55      269.58      7.92 o 
  -6  -7   2        0.17       -2.71      3.26 o 
  -5  -7   2       15.71       14.16      6.54 o 
  -4  -7   2     1319.83     1277.27     23.93 o 
  -3  -7   2       24.23       16.01      3.49 o 
  -2  -7   2     1088.12     1059.28     16.13 o 
  -1  -7   2      644.30      653.70     12.60 o 
   0  -7   2       81.24       72.82      2.98 o 
   1  -7   2       42.12       47.56      5.81 o 
   2  -7   2       64.79       73.83      3.90 o 
   3  -7   2      146.19      150.20      5.69 o 
   4  -7   2       30.61       30.57      5.22 o 
   5  -7   2      938.22      920.77     17.20 o 
   6  -7   2       11.55        8.24      2.46 o 
   7  -7   2      117.94      118.93      4.93 o 
   8  -7   2       40.98       42.04      3.68 o 
   9  -7   2        1.76       -4.36      2.91 o 
  -7  -6   2       92.77       90.86      5.46 o 
  -6  -6   2      200.26      194.75      7.56 o 
  -5  -6   2      102.35      102.77      4.91 o 
  -4  -6   2       85.48       81.87      3.47 o 
  -3  -6   2     1911.86     1845.74     35.22 o 
  -2  -6   2      553.37      526.69      8.94 o 
  -1  -6   2     1271.86     1270.44     18.27 o 
   0  -6   2     2114.82     2076.60     40.10 o 
   1  -6   2      254.71      221.36      8.77 o 
   2  -6   2       21.57       20.61      2.18 o 
   3  -6   2       28.28       26.97      2.33 o 
   4  -6   2      204.62      200.10      5.44 o 
   5  -6   2      236.63      219.60      5.84 o 
   6  -6   2     2592.27     2484.57     41.11 o 
   7  -6   2        6.62        5.34      2.32 o 
   8  -6   2      186.09      194.89      6.22 o 
   9  -6   2       57.26       54.49      5.61 o 
  -8  -5   2        5.17        6.88      3.54 o 
  -7  -5   2      652.95      604.37     13.52 o 
  -6  -5   2      190.17      194.40      6.39 o 
  -5  -5   2      595.95      571.68     12.05 o 
  -4  -5   2      256.92      243.70      5.22 o 
  -3  -5   2        4.82        3.82      1.85 o 
  -2  -5   2      142.15      136.69      3.55 o 
  -1  -5   2     1771.69     1883.59     25.68 o 
   0  -5   2     1071.58     1187.29     16.65 o 
   1  -5   2      250.64      222.25      4.16 o 
   2  -5   2     3220.82     3498.85     45.64 o 
   3  -5   2       39.59       29.91      2.12 o 
   4  -5   2       30.99       27.60      2.12 o 
   5  -5   2       80.52       80.73      3.41 o 
   6  -5   2      194.34      191.61      5.57 o 
   7  -5   2      519.53      539.15     11.13 o 
   8  -5   2      575.04      554.36     11.64 o 
   9  -5   2      113.35      102.62      6.60 o 
  10  -5   2       25.53       27.52      5.94 o 
  -9  -4   2       99.72      100.39      5.74 o 
  -8  -4   2        2.58        3.23      3.28 o 
  -7  -4   2        0.68        0.56      2.78 o 
  -6  -4   2      380.18      375.96      8.98 o 
  -5  -4   2     1388.52     1425.08     20.15 o 
  -4  -4   2     1976.18     1988.04     27.07 o 
  -3  -4   2     2431.45     2517.45     44.93 o 
  -2  -4   2      806.74      801.73     14.29 o 
  -1  -4   2      477.12      511.37      7.86 o 
   0  -4   2      213.74      242.22      4.29 o 
   1  -4   2     1552.39     1648.44     21.98 o 
   2  -4   2      297.51      264.30      5.15 o 
   3  -4   2     3418.04     3707.75     59.30 o 
   4  -4   2     1769.31     1845.02     30.22 o 
   5  -4   2      412.20      423.20     13.02 o 
   6  -4   2      118.66       92.59     13.54 o 
   7  -4   2        3.29        3.29      1.99 o 
   8  -4   2        1.87        0.74      3.28 o 
   9  -4   2      150.33      168.38      7.89 o 
  10  -4   2       96.74      107.38      7.71 o 
  -9  -3   2      281.26      284.50      8.42 o 
  -8  -3   2      227.18      242.42      7.37 o 
  -7  -3   2      491.84      465.19     10.40 o 
  -6  -3   2       39.75       46.75      3.22 o 
  -5  -3   2      106.76      122.19      3.17 o 
  -4  -3   2      363.92      353.05      5.88 o 
  -3  -3   2     2373.34     2444.39     32.33 o 
  -2  -3   2     3432.98     3641.05     47.32 o 
  -1  -3   2     9375.12     9529.89    155.89 o 
   0  -3   2       23.76       21.04      1.26 o 
   1  -3   2       13.95       13.51      0.85 o 
   2  -3   2       78.51       89.74      1.89 o 
   3  -3   2     2786.11     3068.16     43.74 o 
   4  -3   2     2961.87     3193.10     41.62 o 
   5  -3   2     1241.84     1218.12     20.72 o 
   6  -3   2      330.78      333.94      7.20 o 
   7  -3   2       98.00      101.56      8.94 o 
   8  -3   2      111.17      108.39      4.35 o 
   9  -3   2       67.18       72.06      4.87 o 
 -10  -2   2       89.94       88.54      5.30 o 
  -9  -2   2       28.28       22.38      3.46 o 
  -8  -2   2       91.24       88.55      4.52 o 
  -7  -2   2      483.92      466.80     10.28 o 
  -6  -2   2      510.70      503.35      8.08 o 
  -5  -2   2     1380.86     1427.49     19.29 o 
  -4  -2   2      262.51      300.76      4.99 o 
  -3  -2   2      222.22      268.98      4.36 o 
  -2  -2   2       92.06       88.54      1.89 o 
  -1  -2   2     6508.35     6551.99    103.59 o 
   0  -2   2       66.81       88.76      3.63 o 
   1  -2   2     7953.44     8548.71    109.46 o 
   2  -2   2     4118.33     4443.72     82.38 o 
   3  -2   2      893.39     1036.31     17.04 o 
   4  -2   2      158.86      182.65      4.11 o 
   5  -2   2     2262.01     2392.06     55.54 o 
   6  -2   2      269.32      113.64      4.88 o 
   7  -2   2      368.11      351.97     16.86 o 
   8  -2   2      149.85      152.97      3.60 o 
   9  -2   2        6.16        4.95      3.67 o 
 -10  -1   2        5.82        2.34      3.40 o 
  -9  -1   2      220.35      213.65     11.24 o 
  -8  -1   2     1008.94      990.51     14.71 o 
  -7  -1   2      246.55      248.02      5.12 o 
  -6  -1   2     1114.33     1151.37     16.11 o 
  -5  -1   2      800.85      791.24     11.29 o 
  -4  -1   2      774.78      761.42     10.65 o 
  -3  -1   2       18.02       13.24      1.40 o 
  -2  -1   2      238.16      264.32      3.97 o 
  -1  -1   2       63.26       67.42      1.27 o 
   0  -1   2       11.96       16.58      1.20 o 
   1  -1   2     7756.83     8358.43    131.54 o 
   2  -1   2      470.85      469.02     10.67 o 
   3  -1   2     1712.29     1795.38     28.95 o 
   4  -1   2      340.04      363.21      7.04 o 
   6  -1   2       93.96       96.45      3.57 o 
   7  -1   2      254.80      269.11     10.05 o 
   8  -1   2      196.47      211.34      6.31 o 
   9  -1   2      311.74      341.14      8.83 o 
 -10   0   2      223.56      220.66     10.78 o 
  -9   0   2        7.56        7.79      2.18 o 
  -8   0   2      807.18      812.13     12.46 o 
  -7   0   2      260.23      265.29      5.28 o 
  -6   0   2      422.67      453.96      6.17 o 
  -5   0   2     1730.96     1824.22     20.83 o 
  -4   0   2     4016.80     4090.83     45.26 o 
  -3   0   2     2959.02     2989.93     33.33 o 
  -2   0   2      399.52      444.18      9.12 o 
  -1   0   2       30.71       38.62      1.30 o 
   0   0   2     3081.07     3313.24     42.79 o 
   1   0   2    11533.71    11324.39    177.38 o 
   2   0   2    13565.89    13588.60    312.04 o 
   3   0   2     1199.35     1162.14     19.27 o 
   4   0   2      365.10      341.62      6.87 o 
   5   0   2      347.14      324.04      6.98 o 
   6   0   2       14.61       14.69      2.18 o 
   7   0   2        0.18        2.97      2.13 o 
   8   0   2      120.83      121.23      4.93 o 
   9   0   2      143.86      152.31      5.92 o 
 -10   1   2      242.54      240.58      7.52 o 
  -9   1   2      402.95      413.08      9.19 o 
  -8   1   2     1259.08     1187.27     20.53 o 
  -7   1   2      147.57      133.53      4.25 o 
  -6   1   2      254.90      260.82      5.18 o 
  -5   1   2       17.49       15.34      1.02 o 
  -4   1   2      633.14      710.45      9.80 o 
  -3   1   2      890.98      923.64     10.69 o 
  -2   1   2     6632.61     6909.29     75.60 o 
  -1   1   2     1239.74     1302.48     20.85 o 
   0   1   2     3475.60     3532.67     57.35 o 
   1   1   2     1173.23     1227.29     16.44 o 
   2   1   2        0.33        2.81      1.10 o 
   3   1   2      496.48      473.58      7.24 o 
   4   1   2      936.20      923.23     28.09 o 
   5   1   2     1061.77     1030.88     14.36 o 
   6   1   2      397.20      377.73      8.93 o 
   7   1   2      641.28      611.53     12.62 o 
   8   1   2       60.13       55.41      4.11 o 
   9   1   2        2.79       -0.98      3.33 o 
 -10   2   2        1.64        1.59      2.58 o 
  -9   2   2      164.91      167.62      5.52 o 
  -8   2   2      930.53      937.50     16.54 o 
  -7   2   2     1727.80     1757.03     31.95 o 
  -6   2   2      873.44      842.76     10.46 o 
  -5   2   2     1553.58     1644.02     18.94 o 
  -4   2   2        5.31        9.95      1.16 o 
  -3   2   2      319.62      389.99      5.00 o 
  -2   2   2      131.31      129.97      2.07 o 
  -1   2   2      573.62      521.08      6.30 o 
   0   2   2     3061.15     2973.12     97.83 o 
   1   2   2     1354.68     1347.74     18.30 o 
   2   2   2     3014.65     3009.17     45.99 o 
   3   2   2       66.66       61.53      1.76 o 
   4   2   2       90.29       91.40      2.79 o 
   5   2   2      170.37      179.60      5.23 o 
   6   2   2      417.01      422.49      9.56 o 
   7   2   2      140.75      151.71      5.95 o 
   8   2   2      297.96      316.69      8.78 o 
 -11   3   2      154.09      160.46     11.18 o 
 -10   3   2      416.89      386.94      9.41 o 
  -9   3   2       80.99       81.91      4.19 o 
  -8   3   2       73.82       66.67      3.62 o 
  -7   3   2      401.53      415.70     13.97 o 
  -6   3   2      636.77      643.84      8.35 o 
  -5   3   2     1730.00     1712.67     19.75 o 
  -4   3   2     1683.60     1759.75     20.12 o 
  -3   3   2      804.59      838.56     10.00 o 
  -2   3   2      230.65      242.28      4.06 o 
  -1   3   2      187.75      185.40      2.87 o 
   0   3   2     1103.09     1168.21     13.61 o 
   1   3   2     1003.66      998.72     14.25 o 
   2   3   2     1276.21     1173.60     16.57 o 
   3   3   2       57.94       55.21      2.35 o 
   4   3   2      231.81      216.47      4.79 o 
   5   3   2      293.29      268.68      5.66 o 
   6   3   2        0.75        0.45      2.52 o 
   7   3   2        1.28        2.13      2.75 o 
   8   3   2       34.13       42.91      4.40 o 
 -10   4   2       39.15       49.08      4.11 o 
  -9   4   2      630.30      589.02     12.38 o 
  -8   4   2      160.45      172.24      5.61 o 
  -7   4   2       93.92       90.39      3.25 o 
  -6   4   2      124.35      125.08      3.74 o 
  -5   4   2      468.90      512.85      8.10 o 
  -4   4   2     2060.46     2086.68     28.07 o 
  -3   4   2      667.26      634.86      8.10 o 
  -2   4   2     2232.27     2293.79     25.97 o 
  -1   4   2      845.15      797.16     12.25 o 
   0   4   2     1898.97     1975.57     22.62 o 
   1   4   2      910.60      955.83     17.88 o 
   2   4   2      530.20      527.72      8.78 o 
   3   4   2      529.17      497.82      8.58 o 
   4   4   2      536.68      510.00      8.95 o 
   5   4   2      151.68      149.47      4.40 o 
   6   4   2       31.16       28.05      2.88 o 
   7   4   2       22.30       15.92      3.70 o 
 -10   5   2      156.09      157.11      6.08 o 
  -9   5   2      141.10      144.18      5.50 o 
  -8   5   2      128.81      110.46      5.29 o 
  -7   5   2       68.65       76.66      3.11 o 
  -6   5   2       83.63       85.04      3.01 o 
  -5   5   2        7.79        7.77      1.67 o 
  -4   5   2        9.59       13.48      2.44 o 
  -3   5   2      161.59      130.61      5.90 o 
  -2   5   2      986.68      938.28     11.51 o 
  -1   5   2     1455.61     1407.31     37.09 o 
   0   5   2      402.46      352.26      6.46 o 
   1   5   2      764.46      762.74     16.32 o 
   2   5   2        2.41        1.97      1.77 o 
   3   5   2       72.51       76.73      3.34 o 
   4   5   2       83.58       92.08      3.85 o 
   5   5   2      136.19      148.21      5.92 o 
   6   5   2      294.02      305.19      7.23 o 
 -10   6   2       27.88       25.36      3.96 o 
  -9   6   2       68.79       68.90      5.09 o 
  -8   6   2      425.10      402.42     15.87 o 
  -7   6   2      336.59      345.35      7.95 o 
  -6   6   2     1128.92     1106.65     16.25 o 
  -5   6   2      858.02      851.81     12.93 o 
  -4   6   2        3.62        5.26      1.75 o 
  -3   6   2      149.77      145.90      5.14 o 
  -2   6   2       46.06       47.56      2.43 o 
  -1   6   2      392.90      386.55      7.05 o 
   0   6   2      632.36      587.15      9.79 o 
   1   6   2      876.10      841.55     23.01 o 
   2   6   2      143.25      131.75      4.26 o 
   3   6   2      202.85      181.65      5.17 o 
   4   6   2       10.04       10.27      2.63 o 
   5   6   2      115.08      116.65      4.80 o 
  -9   7   2       29.51       32.63      3.79 o 
  -8   7   2       17.15       10.81      3.12 o 
  -7   7   2       94.95       98.78      3.85 o 
  -6   7   2       41.05       39.74      2.96 o 
  -5   7   2      978.12      949.37     14.48 o 
  -4   7   2      859.56      847.76     16.56 o 
  -3   7   2      358.21      356.90      7.43 o 
  -2   7   2     1009.84      952.46     18.33 o 
  -1   7   2       15.07       13.86      2.92 o 
   0   7   2      112.97      115.64      6.74 o 
   1   7   2      343.66      332.63      7.00 o 
   2   7   2      386.07      369.58      7.70 o 
   3   7   2      117.21      120.38      4.60 o 
   4   7   2      445.05      437.01      9.24 o 
  -9   8   2      243.78      247.99      8.06 o 
  -8   8   2      141.85      131.90      5.85 o 
  -7   8   2       73.50       75.42      3.80 o 
  -6   8   2        0.33        2.00      2.21 o 
  -5   8   2       19.52       18.90      2.97 o 
  -4   8   2        5.12        7.33      2.91 o 
  -3   8   2      107.06      110.91      5.34 o 
  -2   8   2      516.44      487.91     11.47 o 
  -1   8   2      104.87      114.03      5.41 o 
   0   8   2      320.43      292.36      8.47 o 
   1   8   2       31.47       30.74      3.67 o 
   2   8   2       12.80       14.16      2.87 o 
   3   8   2       59.54       65.05      7.76 o 
  -7   9   2      184.99      190.47      7.63 o 
  -6   9   2      116.40      127.44      4.72 o 
  -5   9   2       24.13       28.04      7.10 o 
  -4   9   2        5.84        7.77      3.29 o 
  -3   9   2       52.72       55.62      4.60 o 
  -2   9   2       51.12       53.44      4.47 o 
  -1   9   2      531.41      525.96     12.54 o 
   0   9   2        3.98        5.72      5.47 o 
   1   9   2      100.04       93.72      5.29 o 
  -5  10   2       42.75       53.43     13.37 o 
  -4  10   2       27.22       30.74      4.57 o 
  -3  10   2       30.17       25.69      4.41 o 
  -2  10   2       39.59       41.57      4.74 o 
  -1  10   2      100.97      116.68      5.99 o 
   0 -11   3        7.45        1.62      3.63 o 
   1 -11   3       51.19       57.43      5.08 o 
   2 -11   3      122.93      127.32      6.28 o 
   3 -11   3       90.57       90.16      7.88 o 
   4 -11   3      266.72      258.50      8.71 o 
  -2 -10   3      339.22      363.72     10.10 o 
  -1 -10   3       83.79       84.63      5.21 o 
   0 -10   3        1.53       -2.63      3.09 o 
   1 -10   3      103.36      105.88     10.65 o 
   2 -10   3      151.07      153.77      8.56 o 
   3 -10   3      323.53      319.86      9.14 o 
   4 -10   3      287.07      301.07      8.95 o 
   5 -10   3       41.01       50.50      4.60 o 
   6 -10   3      170.63      168.92      6.62 o 
  -4  -9   3        1.00       -4.80      3.20 o 
  -3  -9   3      385.65      395.85      8.51 o 
  -2  -9   3      348.76      363.14      9.65 o 
  -1  -9   3      369.99      378.97      9.83 o 
   0  -9   3      416.76      411.96     10.14 o 
   1  -9   3       47.26       59.41      4.41 o 
   2  -9   3      168.13      133.28      5.57 o 
   3  -9   3      690.60      636.23     13.74 o 
   4  -9   3      325.59      323.51      8.74 o 
   5  -9   3      540.20      520.54     15.26 o 
   6  -9   3      319.99      321.30     11.10 o 
   7  -9   3       63.57       73.14      7.44 o 
  -5  -8   3      397.59      403.58     10.93 o 
  -4  -8   3      142.09      133.49      5.96 o 
  -3  -8   3       20.08       22.13      5.31 o 
  -2  -8   3        1.53        1.24      2.12 o 
  -1  -8   3      488.88      496.02      9.68 o 
   0  -8   3      650.90      703.35     17.37 o 
   1  -8   3     1338.75     1352.59     24.41 o 
   2  -8   3      683.36      695.14     14.17 o 
   3  -8   3     1028.76      984.87     18.63 o 
   4  -8   3       22.51       24.11      4.18 o 
   5  -8   3       41.34       41.45      6.61 o 
   6  -8   3       38.86       38.39      3.54 o 
   7  -8   3      507.26      488.51     15.56 o 
   8  -8   3      323.29      350.63     13.86 o 
  -6  -7   3      304.25      311.67      9.22 o 
  -5  -7   3      249.62      238.09      7.90 o 
  -4  -7   3      575.16      576.82     10.29 o 
  -3  -7   3      917.83      931.41     41.99 o 
  -2  -7   3      475.99      476.89      8.67 o 
  -1  -7   3      279.49      311.88      6.27 o 
   0  -7   3      202.49      216.29      5.37 o 
   1  -7   3      518.67      519.36     10.93 o 
   2  -7   3      821.24      800.51     15.23 o 
   3  -7   3     1861.48     1867.18     31.63 o 
   4  -7   3      224.18      228.86      7.54 o 
   5  -7   3      515.03      525.10     16.25 o 
   6  -7   3       32.05       33.01      4.90 o 
   8  -7   3       23.34       18.15      5.06 o 
   9  -7   3      272.46      290.63     12.37 o 
  -7  -6   3      117.77      122.04      7.54 o 
  -6  -6   3        0.78       -4.73      3.91 o 
  -5  -6   3        3.43        2.97      2.51 o 
  -4  -6   3      315.95      313.06      6.48 o 
  -3  -6   3     1108.47     1095.45     16.27 o 
  -2  -6   3     1323.83     1285.13     18.51 o 
  -1  -6   3      644.69      638.77     10.14 o 
   0  -6   3      795.14      814.62     12.18 o 
   1  -6   3        2.57        2.53      1.23 o 
   2  -6   3       25.30       23.81      5.15 o 
   3  -6   3      497.15      517.15     15.16 o 
   4  -6   3      515.09      449.50     44.75 o 
   5  -6   3      295.13      278.34      6.77 o 
   6  -6   3      214.50      211.40      5.88 o 
   7  -6   3      138.44      142.40      4.94 o 
   8  -6   3      122.99      104.43      7.01 o 
   9  -6   3       10.23       17.04      5.04 o 
  -8  -5   3       44.73       54.63      4.77 o 
  -7  -5   3      545.67      556.34     14.93 o 
  -6  -5   3      259.37      247.37      7.89 o 
  -5  -5   3        3.66        3.58      3.91 o 
  -4  -5   3      312.19      323.74      6.21 o 
  -3  -5   3      336.91      323.43      6.01 o 
  -2  -5   3      821.67      804.03     14.72 o 
  -1  -5   3      720.20      695.95     10.51 o 
   0  -5   3     3846.43     3933.21     51.42 o 
   1  -5   3      677.62      569.66     11.48 o 
   2  -5   3      957.56     1020.98     18.24 o 
   3  -5   3       70.52       83.60      2.15 o 
   4  -5   3      564.92      582.15     10.99 o 
   5  -5   3      475.40      473.09      9.53 o 
   6  -5   3      713.30      675.32     12.98 o 
   7  -5   3      478.14      467.44     10.08 o 
   8  -5   3      131.04      129.86      7.47 o 
  -9  -4   3        4.01       -2.27      3.08 o 
  -8  -4   3      339.03      322.66     11.17 o 
  -7  -4   3      320.24      329.69      8.66 o 
  -6  -4   3      809.58      806.98     15.74 o 
  -5  -4   3      782.64      768.79     14.71 o 
  -4  -4   3      588.63      552.82     11.96 o 
  -3  -4   3       24.33       20.07      1.53 o 
  -2  -4   3      406.71      477.23      7.45 o 
  -1  -4   3       54.75       59.29      2.45 o 
   0  -4   3      963.10      991.31     33.74 o 
   1  -4   3     2642.18     2890.35     46.64 o 
   2  -4   3       64.98       99.10      2.47 o 
   3  -4   3      382.02      364.93      5.69 o 
   4  -4   3       45.45       46.17      1.85 o 
   5  -4   3       60.95       61.92      2.22 o 
   6  -4   3      347.61      340.39      7.60 o 
   7  -4   3      239.77      222.95      6.05 o 
   8  -4   3      320.20      317.15     11.50 o 
  -9  -3   3      270.69      290.09      8.54 o 
  -8  -3   3       22.26       17.75      3.10 o 
  -7  -3   3        8.06        6.06      2.56 o 
  -6  -3   3     1106.25     1098.77     19.90 o 
  -5  -3   3     2088.44     2106.27     35.11 o 
  -4  -3   3     4838.54     5045.73     65.36 o 
  -3  -3   3     1058.96     1037.81     14.39 o 
  -2  -3   3     3377.28     3785.38     49.11 o 
  -1  -3   3     1054.62     1000.37     51.57 o 
   0  -3   3      155.29      171.50      3.11 o 
   1  -3   3     1621.95     1778.36     23.34 o 
   2  -3   3     3869.67     4186.65     53.97 o 
   3  -3   3     2357.80     2420.70     31.71 o 
   4  -3   3      478.69      457.10      6.99 o 
   5  -3   3      266.47      268.01      4.85 o 
   6  -3   3      101.37       89.71      2.86 o 
   7  -3   3       93.10       87.31      3.05 o 
   8  -3   3        5.36        5.81      2.35 o 
 -10  -2   3      176.86      186.23      7.03 o 
  -9  -2   3      193.71      186.20      6.53 o 
  -8  -2   3      532.69      515.38     15.44 o 
  -7  -2   3      249.96      226.99      4.83 o 
  -6  -2   3       73.18       70.80      2.61 o 
  -5  -2   3      128.17      136.63      4.05 o 
  -4  -2   3      199.81      206.55      3.63 o 
  -3  -2   3     3796.63     4168.72     55.84 o 
  -2  -2   3     1333.74     1354.51     17.99 o 
  -1  -2   3     5681.85     6202.99    117.05 o 
   0  -2   3      819.81      843.94     38.86 o 
   1  -2   3      195.03      189.27      3.53 o 
   2  -2   3      933.06     1030.19     16.79 o 
   3  -2   3     1225.32     1253.70     20.47 o 
   4  -2   3     1744.88     1803.55     39.89 o 
   5  -2   3     1111.64     1071.95     18.33 o 
   6  -2   3     1085.80     1059.56     25.61 o 
   7  -2   3        8.38        6.67      2.65 o 
 -10  -1   3       78.27       78.66     11.63 o 
  -9  -1   3        6.40        2.92      5.98 o 
  -8  -1   3      746.31      751.20     12.65 o 
  -7  -1   3     1189.86     1132.24     16.18 o 
  -6  -1   3      870.72      824.48     12.03 o 
  -5  -1   3      100.49       92.15      3.16 o 
  -4  -1   3      462.98      523.66      7.74 o 
  -3  -1   3      389.89      462.11      8.44 o 
  -2  -1   3      239.70      275.43      4.08 o 
  -1  -1   3     4826.54     4967.97     78.01 o 
   0  -1   3     2666.06     2793.10     63.36 o 
   1  -1   3     1773.46     1799.83     28.79 o 
   2  -1   3     2679.24     2794.14     63.75 o 
   3  -1   3      377.94      354.41      6.66 o 
   4  -1   3       81.23       88.35      2.83 o 
   5  -1   3        3.49        4.36      1.73 o 
   6  -1   3       99.20      105.18      4.67 o 
   7  -1   3      193.57      210.27      5.85 o 
   8  -1   3      147.24      159.78      9.70 o 
   9  -1   3       73.47       69.60      7.12 o 
 -10   0   3      141.46      137.09      4.46 o 
  -9   0   3      330.49      327.14      7.36 o 
  -8   0   3       82.01       84.36      3.31 o 
  -7   0   3      398.37      410.36      7.11 o 
  -6   0   3     2490.70     2434.40     32.04 o 
  -5   0   3      241.07      214.86      4.07 o 
  -4   0   3     1693.27     1755.19     23.02 o 
  -3   0   3      442.55      451.55      6.55 o 
  -2   0   3        9.37        9.47      0.64 o 
  -1   0   3      690.40      719.00     11.90 o 
   0   0   3    17124.79    17728.29    227.03 o 
   1   0   3      106.89      121.65      3.11 o 
   2   0   3     3387.90     3306.78     52.40 o 
   3   0   3     1446.62     1450.60     23.88 o 
   4   0   3      101.29       96.75      3.13 o 
   5   0   3       32.52       41.00      4.39 o 
   6   0   3       22.93       25.12      2.48 o 
   7   0   3      154.31      165.50      5.42 o 
   8   0   3       45.62       51.84      4.84 o 
   9   0   3      268.93      291.03     12.64 o 
 -11   1   3      174.68      188.25      6.50 o 
 -10   1   3      180.49      184.70      5.98 o 
  -9   1   3      236.76      229.34      8.28 o 
  -8   1   3      175.40      162.22      5.06 o 
  -7   1   3       79.56       84.85      4.34 o 
  -6   1   3        9.97       10.57      1.88 o 
  -5   1   3      265.52      250.43      3.74 o 
  -4   1   3     2454.04     2567.84     28.74 o 
  -3   1   3      683.19      609.80      7.34 o 
  -2   1   3     3382.98     3557.11     51.82 o 
  -1   1   3     3786.02     4000.22     51.48 o 
   0   1   3      608.10      680.01      9.47 o 
   1   1   3     2973.09     2996.09     39.08 o 
   2   1   3     1121.78     1094.34     15.09 o 
   3   1   3      702.02      703.95     12.64 o 
   4   1   3      777.25      772.85     14.03 o 
   5   1   3      221.41      216.62      5.71 o 
   6   1   3        7.00       11.34      2.53 o 
   7   1   3        1.35        4.60      2.61 o 
   8   1   3       97.33      108.43      5.08 o 
 -11   2   3       79.00       76.08      4.71 o 
 -10   2   3      393.16      401.68     15.82 o 
  -9   2   3      704.45      687.58     13.55 o 
  -8   2   3      365.00      361.66      6.77 o 
  -7   2   3      360.78      345.09      6.28 o 
  -6   2   3       47.23       41.29      1.69 o 
  -5   2   3      281.73      331.19      4.70 o 
  -4   2   3      363.70      457.16      6.63 o 
  -3   2   3     5731.49     6369.16     69.91 o 
  -2   2   3     1534.19     1556.54     20.66 o 
  -1   2   3     2232.47     2279.67     29.21 o 
   0   2   3     1939.04     1885.68     25.06 o 
   1   2   3      912.47      931.15     13.21 o 
   2   2   3     1006.29     1036.99     14.72 o 
   3   2   3      268.18      256.77      4.94 o 
   4   2   3      326.37      321.73      6.02 o 
   5   2   3      252.44      251.78      6.63 o 
   6   2   3     1507.32     1433.82     25.53 o 
   7   2   3      164.17      153.35      6.61 o 
   8   2   3       38.65       47.54      4.33 o 
 -11   3   3       74.38       83.22      5.00 o 
 -10   3   3        4.45       -0.17      2.85 o 
  -9   3   3      128.01      132.53      4.96 o 
  -8   3   3      747.28      755.64     14.37 o 
  -7   3   3     2250.01     2286.54     37.05 o 
  -6   3   3      190.22      177.48      3.32 o 
  -5   3   3      878.29      894.94     10.94 o 
  -4   3   3      522.73      503.53      6.56 o 
  -3   3   3      145.25      161.86      2.75 o 
  -2   3   3      454.75      456.60      6.88 o 
  -1   3   3     1170.64     1118.36     13.07 o 
   0   3   3      705.95      618.27     13.93 o 
   1   3   3      669.56      632.91     11.97 o 
   2   3   3      548.32      488.76      8.10 o 
   3   3   3        2.63        2.58      1.56 o 
   4   3   3      105.29       95.45      3.39 o 
   5   3   3       29.47       33.45      2.69 o 
   6   3   3       28.17       36.35      3.54 o 
   7   3   3      330.16      341.48     11.10 o 
 -10   4   3       51.50       58.07      4.36 o 
  -9   4   3      272.12      238.95      6.82 o 
  -8   4   3       35.19       32.03      3.05 o 
  -7   4   3      227.65      216.47      5.83 o 
  -6   4   3      131.25      124.59      3.44 o 
  -5   4   3     2140.03     2224.61     29.44 o 
  -4   4   3     1307.05     1330.42     15.70 o 
  -3   4   3     2075.37     2144.93     28.65 o 
  -2   4   3      281.76      286.53      4.99 o 
  -1   4   3      216.82      218.83      3.58 o 
   0   4   3       41.55       31.19      1.93 o 
   1   4   3      284.99      256.94      5.32 o 
   2   4   3      417.77      408.31      7.43 o 
   3   4   3      438.81      408.56      7.65 o 
   4   4   3      251.55      227.69      5.55 o 
   5   4   3       65.02       52.23      3.24 o 
   6   4   3       16.79       13.78      3.24 o 
   7   4   3        3.10        5.22      3.55 o 
 -10   5   3      364.46      342.69      9.10 o 
  -9   5   3       81.79       79.64      4.53 o 
  -8   5   3      108.27      112.83      4.75 o 
  -7   5   3       85.20       81.28      3.22 o 
  -6   5   3       74.75       62.70      2.69 o 
  -5   5   3       82.46       83.51      3.01 o 
  -4   5   3      263.48      255.43      5.08 o 
  -3   5   3     1026.85     1007.33     12.81 o 
  -2   5   3      429.73      405.77      5.85 o 
  -1   5   3     1027.77     1007.17     15.39 o 
   0   5   3       57.42       66.31      3.62 o 
   1   5   3        3.00        6.25      3.11 o 
   2   5   3       45.75       52.67      2.99 o 
   3   5   3      408.70      388.17      7.77 o 
   4   5   3       66.13       74.66      3.77 o 
   5   5   3      297.69      299.45      7.12 o 
   6   5   3      101.83      110.00      4.74 o 
 -10   6   3       74.19       79.39      6.60 o 
  -9   6   3      207.75      214.74      6.85 o 
  -8   6   3      283.30      273.18      7.62 o 
  -7   6   3      259.89      268.26      5.93 o 
  -6   6   3       16.55       18.39      2.30 o 
  -5   6   3     1248.45     1265.39     26.90 o 
  -4   6   3     1793.57     1761.31     30.32 o 
  -3   6   3      114.29      105.92      6.13 o 
  -2   6   3      295.21      272.73     11.23 o 
  -1   6   3      475.56      459.22      8.18 o 
   0   6   3      194.44      196.81      4.82 o 
   1   6   3       75.12       72.36      3.38 o 
   2   6   3        3.02        1.43      2.15 o 
   3   6   3        1.18        4.19      2.87 o 
   4   6   3       13.00       10.35      2.83 o 
   5   6   3      425.25      446.75      9.58 o 
  -9   7   3        1.85       -0.07      2.81 o 
  -8   7   3      193.33      188.28      6.54 o 
  -7   7   3      190.46      197.24      5.29 o 
  -6   7   3      648.81      655.10     11.04 o 
  -5   7   3      341.42      353.82      7.11 o 
  -4   7   3     1015.91      975.69     14.74 o 
  -3   7   3        4.88        3.61      7.12 o 
  -2   7   3       76.94       67.93      4.34 o 
  -1   7   3      349.28      346.29     10.20 o 
   0   7   3      471.78      475.60      8.86 o 
   1   7   3      565.14      556.60     14.51 o 
   2   7   3      147.43      144.84      5.96 o 
   3   7   3       83.12       84.50      4.16 o 
   4   7   3       20.50       16.08      3.22 o 
  -8   8   3       68.40       69.89      4.97 o 
  -7   8   3        9.95        7.52      4.97 o 
  -6   8   3       65.75       70.90      3.78 o 
  -5   8   3      139.16      149.44      7.89 o 
  -4   8   3      758.46      727.75     15.45 o 
  -3   8   3      103.43       95.99      4.89 o 
  -2   8   3      283.34      265.70      7.99 o 
  -1   8   3       50.91       51.82      4.21 o 
   0   8   3       25.77       29.74      3.96 o 
   1   8   3        3.26        7.87      4.53 o 
   2   8   3      278.53      299.85      7.25 o 
  -7   9   3       57.73       64.75      4.68 o 
  -6   9   3       11.42       20.90      4.00 o 
  -5   9   3        2.72        0.43      3.29 o 
  -4   9   3       45.69       46.09      4.44 o 
  -3   9   3       31.99       38.72      4.22 o 
  -2   9   3      141.78      164.14      6.77 o 
  -1   9   3      238.50      228.03      9.00 o 
   0   9   3       26.74       25.71      3.79 o 
   0 -11   4       94.83       90.42      5.66 o 
   1 -11   4      212.80      215.63      7.85 o 
   2 -11   4      130.85      131.59      6.35 o 
   3 -11   4      175.21      186.32      7.46 o 
   4 -11   4       20.72       11.19      3.88 o 
  -3 -10   4      151.57      159.35      9.80 o 
  -2 -10   4       14.44       14.11      3.70 o 
  -1 -10   4        0.57       -4.49      3.00 o 
   0 -10   4       71.21       70.70      8.06 o 
   1 -10   4      165.14      169.93      6.59 o 
   2 -10   4      222.38      227.88      7.59 o 
   3 -10   4      181.76      179.94      6.79 o 
   4 -10   4      113.58      125.17      5.69 o 
   5 -10   4        6.63       13.79      5.08 o 
   6 -10   4       21.22       22.32      5.53 o 
  -4  -9   4      286.85      286.43      8.85 o 
  -3  -9   4      692.38      683.49     12.05 o 
  -2  -9   4      355.53      365.57      9.65 o 
  -1  -9   4      388.72      399.62     10.06 o 
   0  -9   4        1.10        2.44      2.89 o 
   1  -9   4      156.79      143.12      5.85 o 
   2  -9   4      184.77      208.07      6.78 o 
   3  -9   4      248.79      243.20      7.37 o 
   4  -9   4      816.50      734.45     23.22 o 
   6  -9   4       20.83       23.14      5.51 o 
   7  -9   4        6.30        5.42      5.01 o 
  -6  -8   4      103.90      109.45      6.54 o 
  -5  -8   4        1.64       -1.43      3.39 o 
  -4  -8   4       41.42       46.90     10.43 o 
  -3  -8   4       86.37       92.17      4.88 o 
  -2  -8   4      456.29      470.32      8.75 o 
  -1  -8   4      845.99      838.32     13.23 o 
   0  -8   4      667.92      631.87     13.08 o 
   1  -8   4      806.40      827.98     16.14 o 
   2  -8   4       27.93       25.26      3.04 o 
   4  -8   4      240.98      231.84     13.10 o 
   5  -8   4      562.04      566.27     12.11 o 
   6  -8   4      169.82      179.68      9.03 o 
   7  -8   4      322.02      320.78     12.95 o 
   8  -8   4       33.25       31.20      6.13 o 
  -7  -7   4      401.90      424.58     28.87 o 
  -6  -7   4      661.01      658.16     14.74 o 
  -5  -7   4      567.68      533.07     12.27 o 
  -4  -7   4      152.50      148.05      7.56 o 
  -3  -7   4      991.11     1000.97     15.41 o 
  -2  -7   4     1715.50     1781.47     25.18 o 
  -1  -7   4       19.52       15.44      2.08 o 
   0  -7   4      857.26      826.11     13.47 o 
   1  -7   4     1548.84     1554.43     26.83 o 
   2  -7   4      951.09      573.85     15.70 o 
   3  -7   4      383.90      394.64      8.77 o 
   4  -7   4       54.89       55.11      6.18 o 
   5  -7   4       18.35       20.84      2.64 o 
   6  -7   4        3.40        1.11      3.86 o 
   7  -7   4      832.19      872.28     24.87 o 
   8  -7   4       54.50       72.71      7.17 o 
  -8  -6   4        3.91        1.92      3.42 o 
  -7  -6   4       11.90       14.89      3.48 o 
  -6  -6   4      382.84      384.94      9.78 o 
  -5  -6   4      300.59      307.37      8.18 o 
  -4  -6   4      879.76      842.57     13.09 o 
  -3  -6   4      311.26      306.97      6.13 o 
  -2  -6   4     1842.11     1829.87     31.08 o 
  -1  -6   4       43.03       36.02      3.29 o 
   0  -6   4      359.98      340.70     24.98 o 
   1  -6   4      672.24      649.10      9.86 o 
   2  -6   4     1942.07     1990.76     26.79 o 
   3  -6   4     1365.88     1430.43     24.34 o 
   4  -6   4      202.75      199.96      6.62 o 
   5  -6   4      118.40      124.95      4.28 o 
   6  -6   4        2.02       -2.90      3.29 o 
   7  -6   4      304.02      298.84     11.55 o 
   8  -6   4      612.84      601.32     18.81 o 
   9  -6   4       17.90       27.45      5.45 o 
  -8  -5   4      341.51      338.28      9.38 o 
  -7  -5   4       12.30       16.41      3.27 o 
  -6  -5   4      286.50      255.80      7.31 o 
  -5  -5   4       73.09       71.38      3.79 o 
  -4  -5   4       72.43       77.62      2.99 o 
  -3  -5   4      575.32      533.70      8.61 o 
  -2  -5   4     2801.11     2880.82     38.27 o 
  -1  -5   4      234.08      218.75     12.19 o 
   0  -5   4     2736.00     2887.86     38.13 o 
   1  -5   4      210.66      215.40      4.04 o 
   2  -5   4      352.70      366.51      5.89 o 
   3  -5   4       17.20       11.73      2.00 o 
   4  -5   4     2082.62     2175.02     35.67 o 
   5  -5   4      584.51      588.76     11.37 o 
   6  -5   4      295.08      309.43     11.09 o 
   7  -5   4       29.89       39.54      5.02 o 
   8  -5   4        1.04       -2.29      3.86 o 
   9  -5   4        3.91        8.33      4.58 o 
  -9  -4   4      476.27      508.51     12.34 o 
  -8  -4   4      462.65      469.17     11.22 o 
  -7  -4   4      324.23      327.44      8.43 o 
  -6  -4   4       60.65       58.29      3.92 o 
  -5  -4   4        4.99        8.85      2.25 o 
  -4  -4   4        4.65        5.82      1.33 o 
  -3  -4   4      543.75      599.09      9.09 o 
  -2  -4   4     1018.46     1012.22     14.16 o 
  -1  -4   4     1361.47     1422.57     23.65 o 
   0  -4   4     3857.31     3992.39    108.65 o 
   1  -4   4      560.79      616.09      8.87 o 
   2  -4   4      557.41      588.16      8.50 o 
   3  -4   4       32.34       30.86      1.52 o 
   4  -4   4        3.45        1.23      1.12 o 
   5  -4   4      200.01      197.48      4.05 o 
   6  -4   4      786.48      769.62     14.28 o 
   7  -4   4      384.57      386.16     13.07 o 
   8  -4   4      309.80      310.09     11.73 o 
  -9  -3   4       12.75        9.69      3.32 o 
  -8  -3   4       86.02       83.76      4.44 o 
  -7  -3   4      550.12      536.92     11.43 o 
  -6  -3   4     1030.66     1054.16     19.18 o 
  -5  -3   4     1364.02     1363.60     23.54 o 
  -4  -3   4      960.30      992.79     19.90 o 
  -3  -3   4      124.62      168.86      3.28 o 
  -2  -3   4        2.57        0.10      0.60 o 
  -1  -3   4     1677.93     1740.78     30.72 o 
   0  -3   4      437.55      412.37     11.38 o 
   1  -3   4     2215.06     2277.94     29.75 o 
   2  -3   4      582.25      536.79      9.24 o 
   3  -3   4      108.57      114.57      3.46 o 
   4  -3   4      327.19      327.92      6.44 o 
   5  -3   4        5.14        4.76      1.96 o 
   6  -3   4      252.44      258.87      6.07 o 
   7  -3   4      181.81      171.88      7.37 o 
   8  -3   4      175.90      166.00      8.19 o 
 -10  -2   4      241.94      244.88     10.94 o 
  -9  -2   4      422.63      420.95     12.48 o 
  -8  -2   4       12.00        9.72      4.36 o 
  -7  -2   4      100.11       99.37      4.57 o 
  -6  -2   4      164.81      159.72      7.60 o 
  -5  -2   4     1896.66     1993.66     52.70 o 
  -4  -2   4     2114.85     2147.72     35.16 o 
  -3  -2   4    10699.79    11459.06    181.04 o 
  -2  -2   4     1596.70     1680.98     26.63 o 
  -1  -2   4     1395.31     1491.22     19.65 o 
   0  -2   4      886.75      900.65     34.27 o 
   1  -2   4     3891.94     4073.23     92.13 o 
   2  -2   4      995.37      999.64     16.39 o 
   3  -2   4      902.17      867.41     15.08 o 
   4  -2   4     1522.67     1511.54     24.90 o 
   5  -2   4      310.75      288.73      6.28 o 
   6  -2   4      907.88      841.90     22.37 o 
   7  -2   4      113.35      106.58      6.33 o 
   8  -2   4       15.81       26.89      5.04 o 
 -10  -1   4      207.83      227.30      7.56 o 
  -9  -1   4      723.22      702.27     13.41 o 
  -8  -1   4       10.57        7.21      2.33 o 
  -7  -1   4     1550.06     1512.79     20.96 o 
  -6  -1   4       13.07       12.61      1.58 o 
  -5  -1   4       54.68       64.04      2.22 o 
  -4  -1   4      750.62      822.04     20.57 o 
  -3  -1   4     1394.94     1456.08     23.91 o 
  -2  -1   4     1057.57     1151.41     18.91 o 
  -1  -1   4     2145.09     2112.56     33.62 o 
   0  -1   4      400.91      394.22     10.32 o 
   1  -1   4        2.27        5.81      1.88 o 
   2  -1   4      999.22     1044.44     17.22 o 
   3  -1   4     1197.48     1188.64     19.72 o 
   4  -1   4      575.26      560.69     10.30 o 
   5  -1   4      790.19      801.36     14.43 o 
   6  -1   4      370.28      370.27      8.10 o 
   7  -1   4      340.66      339.85     12.41 o 
   8  -1   4       50.92       61.44      6.26 o 
 -10   0   4        5.29        4.47      2.48 o 
  -9   0   4      196.20      201.79      5.10 o 
  -8   0   4     1254.87     1239.53     27.12 o 
  -7   0   4      299.85      278.04      5.48 o 
  -6   0   4     2864.37     2775.40     50.91 o 
  -5   0   4      958.98     1043.09     14.47 o 
  -4   0   4     1039.34     1152.73     15.60 o 
  -3   0   4       25.58       25.51      1.29 o 
  -2   0   4     1129.96     1178.73     15.68 o 
  -1   0   4     1528.44     1540.04     23.12 o 
   0   0   4      868.86      856.21     14.15 o 
   1   0   4     1444.44     1353.15     26.21 o 
   2   0   4      866.70      947.99     16.01 o 
   3   0   4     2313.87     2324.23     37.61 o 
   4   0   4        0.52        1.49      1.44 o 
   5   0   4       29.29       35.40      2.48 o 
   6   0   4       19.31       28.24      3.36 o 
   8   0   4       39.16       45.83      6.38 o 
 -11   1   4        7.42        5.09      5.45 o 
 -10   1   4       30.64       35.16      4.81 o 
  -9   1   4       29.96       34.77      5.57 o 
  -8   1   4       25.84       27.07      2.88 o 
  -7   1   4       47.91       50.00      3.05 o 
  -6   1   4     1841.76     1868.30     25.01 o 
  -5   1   4     1315.61     1256.49     22.11 o 
  -4   1   4     1361.66     1385.49     18.26 o 
  -3   1   4     1218.61     1338.17     18.82 o 
  -2   1   4      135.55      160.73      2.91 o 
  -1   1   4      206.49      216.08      3.62 o 
   0   1   4     3401.88     3516.48     59.40 o 
   1   1   4     2730.15     2750.61     36.19 o 
   2   1   4     1393.32     1337.22     18.42 o 
   3   1   4      986.02      945.33     16.65 o 
   4   1   4      151.21      137.73      5.58 o 
   5   1   4       24.01       26.85      2.66 o 
   6   1   4       35.04       37.65      3.48 o 
 -11   2   4      337.29      336.57      8.94 o 
 -10   2   4      258.62      258.88      7.41 o 
  -9   2   4       80.60       84.83      4.20 o 
  -8   2   4       96.12       94.48      3.42 o 
  -7   2   4      194.98      177.94      4.20 o 
  -6   2   4       16.48       18.15      1.68 o 
  -5   2   4      627.56      634.01      8.08 o 
  -4   2   4       20.92       46.88      1.81 o 
  -3   2   4     3100.81     3229.09     35.94 o 
  -2   2   4     1527.96     1545.25     31.12 o 
  -1   2   4      511.81      522.28      7.74 o 
   0   2   4        3.94        3.06      0.97 o 
   1   2   4        3.47        2.71      1.17 o 
   2   2   4      305.23      292.85      5.47 o 
   3   2   4      509.72      495.07      8.27 o 
   4   2   4      964.55      942.04     17.33 o 
   5   2   4      106.95      106.68      4.42 o 
   6   2   4       71.93       78.59      4.40 o 
   7   2   4       13.59       16.04      5.44 o 
 -11   3   4       60.20       71.11      5.54 o 
 -10   3   4      379.32      382.28      9.30 o 
  -9   3   4      316.12      331.36     10.05 o 
  -8   3   4      907.51      856.14     15.96 o 
  -7   3   4      489.93      489.22     10.08 o 
  -6   3   4      247.12      242.17      5.68 o 
  -5   3   4       70.56       76.66      2.41 o 
  -4   3   4      706.35      728.29      9.09 o 
  -3   3   4     1195.12     1230.08     14.47 o 
  -2   3   4     1066.05     1048.37     13.45 o 
  -1   3   4     1214.02     1088.07     46.20 o 
   0   3   4     1574.81     1555.16     21.41 o 
   1   3   4      966.54      959.30     14.04 o 
   2   3   4       87.57       84.39      3.02 o 
   3   3   4        0.46        0.54      2.01 o 
   4   3   4      251.75      242.76      5.59 o 
   5   3   4      399.88      375.66      9.27 o 
   6   3   4       64.09       72.64      5.02 o 
 -10   4   4        5.91        3.52      2.98 o 
  -9   4   4       97.03       92.81      5.54 o 
  -8   4   4       13.80       22.63      3.03 o 
  -7   4   4      650.73      608.13     12.49 o 
  -6   4   4      754.67      753.14     11.38 o 
  -5   4   4      573.38      567.60      8.93 o 
  -4   4   4      331.96      344.85      5.10 o 
  -3   4   4      166.49      163.88      3.09 o 
  -2   4   4      654.18      624.13      9.27 o 
  -1   4   4      318.61      289.17      8.41 o 
   0   4   4      795.07      799.26     12.15 o 
   1   4   4       76.33       64.53      2.85 o 
   2   4   4     1003.34      997.96     15.16 o 
   3   4   4       59.14       63.19      4.03 o 
   4   4   4        3.68        0.88      2.17 o 
   5   4   4       18.50       21.52      2.90 o 
   6   4   4       89.10      101.98      6.82 o 
 -10   5   4      171.36      169.28      6.24 o 
  -9   5   4      109.61      115.42      4.90 o 
  -8   5   4        0.03       -3.56      2.38 o 
  -7   5   4       94.64      100.99      4.25 o 
  -6   5   4      337.63      312.20      6.10 o 
  -5   5   4      298.69      306.65      5.96 o 
  -4   5   4     1024.79     1015.07     18.34 o 
  -3   5   4      481.17      494.71      6.91 o 
  -2   5   4      219.64      215.92      3.84 o 
  -1   5   4      462.50      430.95     10.67 o 
   0   5   4       27.95       30.21      3.02 o 
   1   5   4      219.03      209.29      5.03 o 
   2   5   4      164.55      167.22      4.65 o 
   3   5   4      484.87      467.23      8.97 o 
   4   5   4       93.91       95.49      5.02 o 
   5   5   4       41.66       42.32     11.30 o 
 -10   6   4      200.98      212.95     10.56 o 
  -9   6   4      107.61      111.44      5.30 o 
  -8   6   4      107.13      107.77      4.76 o 
  -7   6   4        8.36        1.71      2.60 o 
  -6   6   4      351.59      309.17      6.40 o 
  -5   6   4        1.64        1.38      1.93 o 
  -4   6   4      533.44      510.29      8.65 o 
  -3   6   4      504.68      496.22     10.88 o 
  -2   6   4       32.47       28.25      3.15 o 
  -1   6   4       54.63       52.26      3.31 o 
   0   6   4       16.13       10.88      4.93 o 
   1   6   4        0.75       -0.08      1.93 o 
   2   6   4        5.48        5.69      2.27 o 
   3   6   4      205.52      221.88      6.01 o 
   4   6   4       29.90       33.12      7.25 o 
  -9   7   4      113.31      102.62      5.42 o 
  -8   7   4      413.78      416.87     11.92 o 
  -7   7   4      558.51      571.52     10.19 o 
  -6   7   4      282.63      300.67      6.57 o 
  -5   7   4       58.57       59.34      4.26 o 
  -4   7   4       23.80       30.95      3.57 o 
  -3   7   4      141.53      138.46      5.49 o 
  -2   7   4      380.24      363.53      9.25 o 
  -1   7   4       39.93       47.84      3.91 o 
   0   7   4      247.35      244.76      6.02 o 
   1   7   4       57.31       59.24      3.65 o 
   2   7   4        0.60       -0.15      2.43 o 
   3   7   4        3.15        5.68      2.89 o 
  -8   8   4        1.11        0.72      3.37 o 
  -7   8   4      152.76      154.91      5.10 o 
  -6   8   4      346.58      350.56      7.57 o 
  -5   8   4      394.10      386.32     10.18 o 
  -4   8   4      319.79      318.16      8.95 o 
  -3   8   4        6.93        7.19      2.99 o 
  -2   8   4        1.78        3.64      2.82 o 
  -1   8   4       41.22       47.26      4.42 o 
   0   8   4      558.07      577.65     13.40 o 
   1   8   4      110.41      128.43      6.04 o 
  -6   9   4       25.18       26.57      4.45 o 
  -5   9   4       63.60       81.21      5.64 o 
  -4   9   4       83.20       86.84      5.40 o 
  -3   9   4       74.70       80.38      5.46 o 
  -2   9   4      106.79      108.61      5.94 o 
  -1   9   4       12.96       16.41      7.78 o 
   0 -11   5      430.39      460.64     11.73 o 
   1 -11   5      107.97      114.03     14.88 o 
   2 -11   5        0.11       -4.70      3.14 o 
   3 -11   5        5.81       -0.93      5.38 o 
   4 -11   5      188.19      185.67     10.96 o 
  -3 -10   5       20.84        5.02      5.19 o 
  -2 -10   5       19.67       19.36      6.46 o 
  -1 -10   5       58.49       68.50      7.76 o 
   0 -10   5      244.71      260.05     21.16 o 
   1 -10   5      291.30      305.76      8.84 o 
   2 -10   5      232.21      234.80      7.53 o 
   3 -10   5       59.54       58.03      7.17 o 
   4 -10   5       21.54       25.02      5.47 o 
   5 -10   5        0.97        0.50      5.19 o 
   6 -10   5      129.21      126.57      9.17 o 
  -5  -9   5      514.33      519.58     13.17 o 
  -4  -9   5      353.15      344.32      9.89 o 
  -3  -9   5      141.88      132.91      6.04 o 
  -2  -9   5      215.27      223.52      7.13 o 
  -1  -9   5        6.62        4.86      2.86 o 
   0  -9   5      325.35      324.50      8.66 o 
   1  -9   5      255.39      248.59      7.40 o 
   2  -9   5      633.11      589.01     18.45 o 
   3  -9   5       29.55       31.46      5.82 o 
   4  -9   5      742.63      698.24     21.37 o 
   5  -9   5       14.67       19.17      4.76 o 
   6  -9   5       14.59       15.99      5.01 o 
   7  -9   5        0.60       -6.88      5.11 o 
  -6  -8   5       48.77       50.23      5.06 o 
  -5  -8   5      243.00      242.55      8.12 o 
  -4  -8   5      253.14      260.55      8.03 o 
  -3  -8   5      613.71      620.29     14.10 o 
  -2  -8   5      846.75      875.27     13.93 o 
  -1  -8   5      110.24      123.30      5.41 o 
   0  -8   5      101.09       91.13      4.41 o 
   1  -8   5        6.81        2.45      1.76 o 
   2  -8   5      178.54      177.19      5.71 o 
   3  -8   5      741.92      726.02     26.94 o 
   4  -8   5      363.29      362.73     13.21 o 
   5  -8   5      471.98      468.13     15.65 o 
   6  -8   5       95.65       88.82      7.26 o 
   7  -8   5        0.87        3.79      4.79 o 
  -7  -7   5      205.08      195.05      7.50 o 
  -6  -7   5      198.62      193.08     12.13 o 
  -5  -7   5       73.59       76.07      4.80 o 
  -4  -7   5      170.05      160.11      6.92 o 
  -3  -7   5      120.95      125.91      4.06 o 
  -2  -7   5      642.02      633.61     12.91 o 
  -1  -7   5     2831.11     2890.57     80.33 o 
   0  -7   5      113.15      105.36      4.00 o 
   1  -7   5      306.58      315.20      7.57 o 
   2  -7   5      191.15      184.04      5.44 o 
   3  -7   5       19.58       20.64      3.55 o 
   4  -7   5        3.58        1.39      3.27 o 
   5  -7   5      683.62      656.96     19.51 o 
   6  -7   5      105.00      108.11      6.94 o 
   7  -7   5      293.64      292.85     11.80 o 
   8  -7   5      290.75      295.02     12.52 o 
  -8  -6   5      128.81      119.12      6.17 o 
  -7  -6   5      483.37      487.62     11.83 o 
  -6  -6   5     1073.09     1066.31     20.52 o 
  -5  -6   5     1464.65     1460.09     46.49 o 
  -4  -6   5      362.30      372.87     10.20 o 
  -3  -6   5        9.70       13.76      2.21 o 
  -2  -6   5        0.65        1.59      2.78 o 
  -1  -6   5     1129.59     1116.39     19.73 o 
   0  -6   5     1901.78     1924.58     26.22 o 
   1  -6   5      961.23      963.72     13.85 o 
   2  -6   5      981.33     1020.00     14.47 o 
   3  -6   5      202.65      215.24      5.40 o 
   4  -6   5       75.66       75.00      5.63 o 
   5  -6   5       10.45       12.21      4.09 o 
   6  -6   5      189.53      213.80      9.44 o 
   7  -6   5       22.04       41.33      5.99 o 
   8  -6   5      142.91      137.15      8.69 o 
  -8  -5   5      183.68      172.28      6.75 o 
  -7  -5   5      178.79      169.33      6.26 o 
  -6  -5   5        9.10        5.18      3.97 o 
  -5  -5   5      634.06      636.61     13.94 o 
  -4  -5   5     1742.14     1667.36     28.50 o 
  -3  -5   5     2178.88     2251.29     30.34 o 
  -2  -5   5      751.56      723.14     19.23 o 
  -1  -5   5       17.19       11.30      1.46 o 
   0  -5   5       37.53       40.56      2.02 o 
   1  -5   5      268.25      257.34      4.61 o 
   2  -5   5     2118.99     2331.95     30.92 o 
   3  -5   5      354.77      338.34      5.66 o 
   4  -5   5      581.35      590.18     18.21 o 
   5  -5   5      319.85      327.29     11.52 o 
   6  -5   5        2.13        1.57      3.59 o 
   7  -5   5       67.39       74.69      6.26 o 
   8  -5   5       38.22       48.71      6.12 o 
  -9  -4   5      366.97      369.32      9.93 o 
  -8  -4   5      215.07      225.58      7.19 o 
  -7  -4   5      322.06      302.23      8.03 o 
  -6  -4   5        6.73        8.94      2.41 o 
  -5  -4   5       13.95       14.03      2.15 o 
  -4  -4   5      265.43      253.24      6.16 o 
  -3  -4   5      648.19      660.22      9.82 o 
  -2  -4   5     1280.04     1239.19     17.01 o 
  -1  -4   5     1248.05     1356.29     22.63 o 
   0  -4   5      709.52      723.63     23.04 o 
   1  -4   5      521.35      568.74      8.29 o 
   2  -4   5      149.31      174.75      3.32 o 
   3  -4   5     1857.06     2005.35     46.85 o 
   4  -4   5      460.30      464.29      9.39 o 
   5  -4   5      500.47      518.13     10.50 o 
   6  -4   5      231.28      235.68      9.55 o 
   7  -4   5      238.30      236.69      9.98 o 
   8  -4   5        6.66        7.47      4.06 o 
 -10  -3   5       75.02       67.27      9.83 o 
  -9  -3   5      201.31      213.78      7.18 o 
  -8  -3   5      393.18      379.58      9.37 o 
  -7  -3   5     1081.15     1038.99     19.31 o 
  -6  -3   5      155.18      159.05      5.04 o 
  -5  -3   5      451.75      417.93      8.80 o 
  -4  -3   5       13.71       20.71      4.63 o 
  -3  -3   5      469.99      435.66      8.27 o 
  -2  -3   5     4234.69     4647.82     59.98 o 
  -1  -3   5     1231.19     1229.73     18.74 o 
   0  -3   5      229.37      231.35      5.35 o 
   1  -3   5     1156.37     1197.14     19.52 o 
   2  -3   5      329.84      337.11      6.16 o 
   3  -3   5       23.74       21.57      1.91 o 
   4  -3   5       88.32       97.87      4.86 o 
   5  -3   5      405.56      391.45     11.73 o 
   6  -3   5      303.29      299.45     10.16 o 
   7  -3   5      203.27      206.23      8.51 o 
 -10  -2   5       28.09       23.07      6.78 o 
  -9  -2   5       69.69       71.16      4.42 o 
  -8  -2   5      158.64      166.59      5.65 o 
  -7  -2   5      353.47      377.29     13.29 o 
  -6  -2   5     1066.65     1078.11     22.61 o 
  -5  -2   5     1882.49     2010.52     33.42 o 
  -4  -2   5      235.01      193.99      4.74 o 
  -3  -2   5      812.78      850.88     11.77 o 
  -2  -2   5      249.52      278.18      9.61 o 
  -1  -2   5     1888.65     1933.27     30.95 o 
   0  -2   5      545.59      540.86     14.00 o 
   1  -2   5     3355.89     3384.14     77.21 o 
   2  -2   5     1225.13     1154.51     18.90 o 
   3  -2   5     1281.48     1236.97     20.44 o 
   4  -2   5       97.12       87.64      4.79 o 
   5  -2   5       65.40       71.44      4.90 o 
   6  -2   5       41.93       52.64      5.13 o 
   7  -2   5       50.05       56.01      5.87 o 
   8  -2   5      223.34      236.43     10.53 o 
 -10  -1   5      272.21      279.01      7.98 o 
  -9  -1   5      535.78      523.64      9.21 o 
  -8  -1   5      106.91      103.09      3.57 o 
  -7  -1   5      192.39      193.33      4.44 o 
  -6  -1   5      414.95      431.78      9.11 o 
  -5  -1   5     1405.67     1402.40     23.79 o 
  -4  -1   5     2512.15     2667.02     43.08 o 
  -3  -1   5     1367.58     1424.50     23.47 o 
  -2  -1   5     1414.44     1441.76     23.49 o 
  -1  -1   5     1290.59     1298.59     21.09 o 
   0  -1   5     1241.29     1323.76     31.44 o 
   1  -1   5      154.51      148.74      3.12 o 
   2  -1   5      292.36      256.37      9.28 o 
   3  -1   5     1192.99     1160.88     26.52 o 
   4  -1   5     1471.53     1423.98     23.89 o 
   5  -1   5     1092.36     1095.70     28.36 o 
   6  -1   5       34.11       29.61      4.69 o 
   7  -1   5        1.92       -0.16      3.88 o 
   8  -1   5       14.49       19.58      5.10 o 
 -10   0   5      174.29      174.55      5.11 o 
  -9   0   5      241.32      253.35      5.80 o 
  -8   0   5     2273.29     2248.05     30.45 o 
  -7   0   5       22.00       23.91      1.97 o 
  -6   0   5      142.23      145.40      3.73 o 
  -5   0   5        4.31        2.31      1.04 o 
  -4   0   5     2594.41     2772.21     44.64 o 
  -3   0   5      692.93      696.44      9.76 o 
  -2   0   5      409.50      383.48      5.73 o 
  -1   0   5      541.12      497.25      8.74 o 
   0   0   5      242.88      204.50      4.15 o 
   1   0   5     3432.92     3518.97     89.75 o 
   2   0   5     2033.43     2016.26     32.92 o 
   3   0   5      215.65      204.82      4.95 o 
   4   0   5       49.10       48.25      2.75 o 
   5   0   5      314.98      335.86     11.82 o 
   6   0   5      224.89      233.07     10.10 o 
   7   0   5      137.58      140.30      8.58 o 
   8   0   5       78.29       80.61      7.72 o 
 -11   1   5        0.52       -0.26      2.90 o 
 -10   1   5       22.18       24.00      3.31 o 
  -9   1   5       97.42       93.91      7.10 o 
  -8   1   5      595.59      573.78     15.26 o 
  -7   1   5      575.45      554.03     10.84 o 
  -6   1   5     3303.45     3308.07     51.90 o 
  -5   1   5      909.24      887.61     12.24 o 
  -4   1   5      100.67       94.33      2.00 o 
  -3   1   5      114.30      141.28      2.82 o 
  -2   1   5     1813.97     1931.13     25.54 o 
  -1   1   5      153.02      132.56      2.73 o 
   0   1   5      574.86      511.84      7.67 o 
   1   1   5      430.83      358.61      5.95 o 
   2   1   5      896.31      878.04     15.73 o 
   3   1   5       10.35        6.69      1.94 o 
   4   1   5       31.88       38.44      3.07 o 
   5   1   5        3.59       14.97      3.86 o 
   6   1   5        6.59       14.68      4.94 o 
   7   1   5       93.24       89.98      7.89 o 
 -11   2   5      121.19      127.63      5.46 o 
 -10   2   5       22.50       21.84      3.33 o 
  -9   2   5        5.09        4.87      2.49 o 
  -8   2   5       26.28       24.45      4.02 o 
  -7   2   5      472.87      467.23      7.94 o 
  -6   2   5      559.01      527.55      8.40 o 
  -5   2   5      674.61      670.85      8.55 o 
  -4   2   5     1223.66     1253.62     14.76 o 
  -3   2   5       58.52       46.08      1.85 o 
  -2   2   5      979.55     1035.13     14.35 o 
  -1   2   5      270.69      277.35      6.60 o 
   0   2   5      707.90      717.80     10.61 o 
   1   2   5      819.18      830.02     12.30 o 
   2   2   5     1293.83     1263.21     19.08 o 
   3   2   5      132.55      137.16      3.89 o 
   4   2   5      221.14      229.68      6.51 o 
   5   2   5        1.15        0.79      4.22 o 
   6   2   5       35.43       30.83      5.97 o 
   7   2   5       14.31        7.22      5.72 o 
 -10   3   5      303.70      300.59      8.48 o 
  -9   3   5      265.72      266.21      7.36 o 
  -8   3   5      386.50      377.12      8.76 o 
  -7   3   5       25.58       25.75      2.77 o 
  -6   3   5       30.19       31.84      2.12 o 
  -5   3   5     1297.07     1313.36     15.66 o 
  -4   3   5      427.38      420.53      5.89 o 
  -3   3   5      251.21      249.12      4.62 o 
  -2   3   5      911.88      869.18     16.36 o 
  -1   3   5      227.52      221.47      4.42 o 
   0   3   5       44.75       42.05      2.24 o 
   1   3   5       25.77       27.76      2.67 o 
   2   3   5      161.27      166.14      5.37 o 
   3   3   5      163.27      171.84      4.67 o 
   4   3   5      416.87      410.45      8.01 o 
   5   3   5       44.86       41.45      5.90 o 
   6   3   5       17.32       17.88      5.51 o 
 -10   4   5      133.68      156.45      8.72 o 
  -9   4   5      732.01      683.82     13.95 o 
  -8   4   5      334.02      348.55      8.33 o 
  -7   4   5      741.56      702.58     13.70 o 
  -6   4   5      594.74      546.30      8.84 o 
  -5   4   5      102.74      107.45      3.18 o 
  -4   4   5        1.44        0.80      1.18 o 
  -3   4   5      531.78      514.00      7.03 o 
  -2   4   5     1303.32     1291.78     18.27 o 
  -1   4   5     1393.84     1357.60     19.26 o 
   0   4   5     1588.44     1563.75     22.04 o 
   1   4   5        9.26        8.88      2.01 o 
   2   4   5       21.41       20.63      2.33 o 
   3   4   5       19.57       18.13      2.54 o 
   4   4   5       54.28       59.40      5.61 o 
   5   4   5       44.88       56.42      7.15 o 
 -10   5   5       11.39       15.91      3.38 o 
  -9   5   5       35.86       34.22      3.74 o 
  -8   5   5       56.48       58.49      4.73 o 
  -7   5   5      126.01      130.10      4.97 o 
  -6   5   5      199.15      201.58      4.80 o 
  -5   5   5      516.67      522.72      8.76 o 
  -4   5   5      375.56      380.67      8.58 o 
  -3   5   5        5.69        6.72      1.44 o 
  -2   5   5       33.50       36.69      2.37 o 
  -1   5   5      173.36      159.78      5.28 o 
   0   5   5      259.95      266.86      5.85 o 
   1   5   5      951.10      930.90     14.54 o 
   2   5   5      144.94      147.46      4.58 o 
   3   5   5       25.39       27.03      3.08 o 
   4   5   5       11.23        6.90      3.19 o 
  -9   6   5       10.86        6.55      3.00 o 
  -8   6   5        4.56        1.59      2.46 o 
  -7   6   5       54.77       57.00      3.86 o 
  -6   6   5      127.63      129.96      4.15 o 
  -5   6   5      330.13      342.07      8.58 o 
  -4   6   5       60.14       57.91      3.00 o 
  -3   6   5     1912.78     1803.59     31.75 o 
  -2   6   5       77.61       64.05      3.84 o 
  -1   6   5       52.58       52.52      3.13 o 
   0   6   5       19.90       15.11      2.46 o 
   1   6   5       25.74       27.25      2.84 o 
   2   6   5       63.73       71.69      3.86 o 
   3   6   5      101.90      111.47      6.37 o 
  -9   7   5      156.05      155.66      6.45 o 
  -8   7   5       31.00       34.01      7.82 o 
  -7   7   5       15.61       16.45      3.15 o 
  -6   7   5       97.63       89.55      3.92 o 
  -5   7   5      120.20      120.76      7.44 o 
  -4   7   5      233.42      228.88      7.03 o 
  -3   7   5       47.04       53.21      4.04 o 
  -2   7   5      251.50      245.47      7.48 o 
  -1   7   5        8.44        9.89      3.21 o 
   0   7   5       16.83       16.27      3.47 o 
   1   7   5       13.35        9.78      3.87 o 
   2   7   5        1.58       -1.04      2.73 o 
  -7   8   5       76.35       82.63      8.46 o 
  -6   8   5      146.01      140.23      8.40 o 
  -5   8   5       94.30       97.23      5.49 o 
  -4   8   5        3.98        2.34      3.17 o 
  -3   8   5        0.62        0.57      4.85 o 
  -2   8   5      233.08      230.77      7.67 o 
  -1   8   5       77.54       84.45      5.29 o 
   0   8   5       76.67       89.16      5.49 o 
  -4   9   5       59.86       65.66      5.46 o 
   0 -11   6      230.85      263.12      8.47 o 
   1 -11   6       39.15       39.09      6.97 o 
   2 -11   6      121.97      118.77      8.94 o 
   3 -11   6      244.91      255.85     12.64 o 
  -3 -10   6      493.18      529.48     18.13 o 
  -2 -10   6      247.51      257.17      8.13 o 
  -1 -10   6      444.11      477.30     12.75 o 
   0 -10   6      385.77      416.16     14.31 o 
   1 -10   6      171.91      165.37      9.58 o 
   2 -10   6       32.82       34.17      6.10 o 
   3 -10   6        4.89       -4.79      4.69 o 
   4 -10   6      114.61      109.60      8.05 o 
   5 -10   6      277.57      286.29     13.16 o 
  -5  -9   6      242.67      248.04      8.59 o 
  -4  -9   6      241.69      237.54      8.14 o 
  -3  -9   6        2.21        0.63      3.14 o 
  -2  -9   6        4.65        3.99      2.95 o 
  -1  -9   6      263.89      283.04      8.00 o 
   1  -9   6      426.46      440.14     10.35 o 
   2  -9   6      370.67      376.34     13.73 o 
   3  -9   6        4.19        7.12      4.67 o 
   4  -9   6        4.06        9.50      5.01 o 
   5  -9   6        1.33       -1.79      4.69 o 
   6  -9   6       90.28       89.95      8.05 o 
  -6  -8   6      268.07      299.16      9.37 o 
  -5  -8   6      431.08      436.52     11.21 o 
  -4  -8   6      601.46      581.17     14.82 o 
  -3  -8   6      532.23      543.04     12.25 o 
  -2  -8   6      125.33      124.01      5.21 o 
  -1  -8   6        0.06        0.38      1.92 o 
   0  -8   6       12.89       12.68      2.76 o 
   1  -8   6      528.87      514.75     11.03 o 
   2  -8   6      522.57      499.10     16.06 o 
   3  -8   6     1253.54     1219.44     32.17 o 
   4  -8   6      302.91      303.04     11.64 o 
   6  -8   6        9.48        1.04      4.76 o 
   7  -8   6       82.30       82.72      7.94 o 
  -7  -7   6       13.10       11.46      3.75 o 
  -6  -7   6       25.47       22.51      3.60 o 
  -5  -7   6      130.19      135.16      5.61 o 
  -4  -7   6      453.43      475.07     10.91 o 
  -3  -7   6      786.21      790.36     15.38 o 
  -2  -7   6       49.80       38.18      8.08 o 
  -1  -7   6     2940.25     3159.86     64.71 o 
   0  -7   6      137.05      139.20      3.78 o 
   1  -7   6        0.83        1.34      1.98 o 
   2  -7   6       39.68       33.24      4.69 o 
   3  -7   6      580.18      552.21     16.81 o 
   4  -7   6      480.47      487.85     15.66 o 
   5  -7   6      502.44      464.73     15.56 o 
   6  -7   6      205.63      214.37     10.19 o 
   7  -7   6        1.22       -1.04      4.36 o 
  -8  -6   6      556.74      555.17     13.26 o 
  -7  -6   6      828.76      803.81     16.72 o 
  -6  -6   6      296.21      304.74      8.34 o 
  -5  -6   6      219.15      193.75      6.25 o 
  -4  -6   6      247.54      252.76      7.47 o 
  -3  -6   6      354.17      343.78      6.74 o 
  -2  -6   6     1527.55     1527.10     21.42 o 
  -1  -6   6      357.87      379.50     10.21 o 
   0  -6   6     1283.85     1272.55     17.93 o 
   1  -6   6      614.75      629.32      9.64 o 
   2  -6   6      248.08      249.21      6.12 o 
   3  -6   6       44.45       45.72      4.60 o 
   4  -6   6        2.04        3.59      3.33 o 
   5  -6   6      289.89      287.97     10.94 o 
   6  -6   6      107.12      109.81      7.39 o 
   7  -6   6      208.20      208.34     10.09 o 
   8  -6   6        4.00       -6.31      4.40 o 
  -8  -5   6       65.50       78.23      5.07 o 
  -7  -5   6      494.60      517.01     11.80 o 
  -6  -5   6     1364.92     1346.46     24.37 o 
  -5  -5   6      531.70      616.49     12.55 o 
  -4  -5   6     1059.81     1085.36     21.39 o 
  -3  -5   6      146.72      163.29      4.81 o 
  -2  -5   6      111.85      116.19      3.07 o 
  -1  -5   6      243.06      223.88      5.51 o 
   0  -5   6     4094.34     4127.51     53.86 o 
   1  -5   6      718.25      726.89     11.45 o 
   2  -5   6     1063.88     1087.57     19.12 o 
   3  -5   6      748.39      744.31     13.91 o 
   4  -5   6       15.25       17.69      2.64 o 
   5  -5   6       37.73       26.13      4.56 o 
   6  -5   6      109.55      105.27      7.03 o 
   7  -5   6      116.92      127.14      7.64 o 
   8  -5   6      139.72      144.15      8.82 o 
  -9  -4   6       38.36       38.90      7.78 o 
  -8  -4   6      188.72      181.86      6.40 o 
  -7  -4   6        8.50        7.36      2.70 o 
  -6  -4   6      378.97      370.37      8.61 o 
  -5  -4   6      799.22      798.73     15.05 o 
  -4  -4   6     1115.59     1160.62     20.29 o 
  -3  -4   6      508.93      498.39      7.73 o 
  -2  -4   6     1123.10     1178.04     16.29 o 
  -1  -4   6      669.43      679.32     12.16 o 
   0  -4   6        0.62        1.52      1.47 o 
   1  -4   6        4.41        6.44      1.56 o 
   2  -4   6      511.15      501.39      9.88 o 
   3  -4   6      678.58      684.65     14.38 o 
   4  -4   6      329.20      328.15     10.14 o 
   5  -4   6      135.25      132.67      4.59 o 
   6  -4   6        1.53        3.83      3.81 o 
   7  -4   6        9.35        6.13      4.13 o 
   8  -4   6       18.58       17.20      4.83 o 
 -10  -3   6      177.04      197.15      7.33 o 
  -9  -3   6      336.47      329.28      8.92 o 
  -8  -3   6      616.94      603.96     12.90 o 
  -7  -3   6      162.41      159.74      5.44 o 
  -6  -3   6        0.89       -1.54      1.97 o 
  -5  -3   6       42.35       38.13      2.63 o 
  -4  -3   6      864.00      813.16     24.91 o 
  -3  -3   6      727.86      684.98      9.88 o 
  -2  -3   6     3375.99     3622.61     57.31 o 
  -1  -3   6      335.37      315.78      6.07 o 
   0  -3   6      770.06      761.90     19.29 o 
   1  -3   6        1.15        0.30      1.86 o 
   2  -3   6       73.38       89.27      4.43 o 
   3  -3   6      128.74      135.24      5.67 o 
   4  -3   6      204.37      191.28      7.22 o 
   5  -3   6      179.53      177.64      7.39 o 
   6  -3   6      187.45      192.00      8.12 o 
   7  -3   6      302.24      307.52     11.14 o 
 -10  -2   6       12.18       14.18      3.59 o 
  -9  -2   6      199.46      209.86      6.76 o 
  -8  -2   6      418.32      423.66     15.07 o 
  -7  -2   6      822.05      788.27     15.27 o 
  -6  -2   6     1244.04     1225.84     21.68 o 
  -5  -2   6      297.23      289.62      6.64 o 
  -4  -2   6       89.38       98.88      3.30 o 
  -3  -2   6      605.84      660.60      9.46 o 
  -2  -2   6       67.43       51.46      2.44 o 
  -1  -2   6     3870.30     3951.93     62.49 o 
   0  -2   6     1311.98     1316.29     31.70 o 
   1  -2   6      397.65      370.26     10.69 o 
   2  -2   6      458.86      453.50     12.80 o 
   3  -2   6      171.63      169.22      6.67 o 
   4  -2   6      657.36      639.90     17.67 o 
   5  -2   6       88.42       96.33      5.72 o 
   6  -2   6      193.50      203.73      8.85 o 
   7  -2   6        7.25        3.43      4.15 o 
   8  -2   6      198.56      186.26      9.55 o 
 -10  -1   6       22.71       18.86      4.43 o 
  -9  -1   6       22.09       18.20      3.03 o 
  -8  -1   6       26.53       27.40      4.58 o 
  -7  -1   6     1562.41     1579.98     27.46 o 
  -6  -1   6       24.08       19.45      2.35 o 
  -5  -1   6     1149.72     1130.66     19.67 o 
  -4  -1   6     2155.68     2191.34     35.74 o 
  -3  -1   6     1244.33     1226.73     20.49 o 
  -2  -1   6      371.84      388.45      7.23 o 
  -1  -1   6      431.09      419.80      7.54 o 
   0  -1   6      512.96      503.52     13.61 o 
   1  -1   6     1792.92     1750.10     41.58 o 
   2  -1   6     2656.21     2628.27     61.33 o 
   3  -1   6      140.19      127.64      6.04 o 
   4  -1   6      667.70      651.10     18.26 o 
   5  -1   6       11.84        4.02      3.52 o 
   6  -1   6       29.80       41.93      5.44 o 
   7  -1   6       96.90       95.69      7.49 o 
 -10   0   6      255.67      279.65      6.52 o 
  -9   0   6      298.93      304.95      8.11 o 
  -8   0   6      303.74      292.59      6.04 o 
  -7   0   6        9.46       10.09      1.86 o 
  -6   0   6      870.05      842.90     12.38 o 
  -5   0   6       96.81      101.64      3.45 o 
  -4   0   6     1282.18     1199.85     20.35 o 
  -3   0   6      398.09      366.79      7.16 o 
  -2   0   6     1478.27     1492.50     43.21 o 
  -1   0   6      939.23      996.49     16.70 o 
   0   0   6       32.37       37.32      2.94 o 
   1   0   6        6.96        6.70      1.24 o 
   2   0   6      293.01      292.79      6.37 o 
   3   0   6     1552.40     1498.25     37.09 o 
   4   0   6       82.48       85.98      6.01 o 
   5   0   6      484.95      468.04     15.16 o 
   6   0   6      147.54      133.74      8.15 o 
   7   0   6        5.15        5.02      4.97 o 
 -10   1   6      270.10      288.49      7.82 o 
  -9   1   6      373.64      363.37     11.91 o 
  -8   1   6      373.17      383.97      9.50 o 
  -7   1   6      527.79      537.91     10.65 o 
  -6   1   6      168.45      165.44      7.53 o 
  -5   1   6       67.45       74.41      2.56 o 
  -4   1   6      337.72      314.99      5.23 o 
  -3   1   6      584.10      558.23      8.31 o 
  -2   1   6     1027.83      989.14     13.78 o 
  -1   1   6     1769.64     1727.52     23.14 o 
   0   1   6      249.07      232.52      4.29 o 
   1   1   6       89.43       85.38      2.86 o 
   2   1   6       61.75       64.76      3.58 o 
   3   1   6        0.89        0.04      3.36 o 
   4   1   6       10.96       13.39      3.92 o 
   5   1   6       69.15       88.75      7.15 o 
   6   1   6      131.34      151.78      9.23 o 
   7   1   6       38.88       29.81      6.46 o 
 -10   2   6        4.03        3.09      2.91 o 
  -9   2   6       93.27       97.41      6.11 o 
  -8   2   6      415.19      380.35     11.48 o 
  -7   2   6      504.92      472.86      9.50 o 
  -6   2   6      346.83      351.04      6.32 o 
  -5   2   6      728.56      748.34      9.50 o 
  -4   2   6      738.47      770.66     11.03 o 
  -3   2   6      459.04      490.32      7.60 o 
  -2   2   6      124.03      134.25      3.11 o 
  -1   2   6      442.25      405.72      8.07 o 
   0   2   6      890.03      872.42     12.73 o 
   1   2   6      847.36      822.03     12.34 o 
   2   2   6      125.61      124.82      3.62 o 
   3   2   6       20.39       18.95      4.43 o 
   4   2   6       15.77       11.27      4.18 o 
   5   2   6        0.62       -0.88      4.74 o 
   6   2   6      120.77      120.94      8.98 o 
 -10   3   6       35.27       34.29      3.86 o 
  -9   3   6        0.73       -3.46      3.05 o 
  -8   3   6      260.92      245.64      6.68 o 
  -7   3   6      138.58      145.66      4.84 o 
  -6   3   6      224.42      208.32      6.78 o 
  -5   3   6      687.13      664.50      8.78 o 
  -4   3   6      460.06      432.60      6.14 o 
  -3   3   6      272.30      247.58     16.83 o 
  -2   3   6       24.37       25.20      1.75 o 
  -1   3   6       84.26       75.31      2.62 o 
   0   3   6       69.77       71.79      2.77 o 
   1   3   6       91.07       99.31      3.44 o 
   2   3   6       87.01      104.67      3.89 o 
   3   3   6      143.51      149.10      9.92 o 
   4   3   6       91.77       91.52      7.47 o 
   5   3   6       24.05       24.18      5.51 o 
 -10   4   6      279.88      285.27      8.22 o 
  -9   4   6      601.63      580.39     25.49 o 
  -8   4   6      479.03      469.96     10.43 o 
  -7   4   6        3.78        1.70      2.32 o 
  -6   4   6        0.56        0.88      4.49 o 
  -5   4   6      411.24      406.45      7.53 o 
  -4   4   6      538.28      497.47     15.42 o 
  -3   4   6     1042.41     1031.57     15.08 o 
  -2   4   6      215.82      212.48      5.73 o 
  -1   4   6      204.84      197.92      4.63 o 
   0   4   6        2.22        1.87      1.78 o 
   1   4   6       12.91       14.10      2.25 o 
   2   4   6      209.06      211.67      5.37 o 
   3   4   6        1.84        5.09      3.32 o 
   4   4   6       92.93       97.15      5.40 o 
 -10   5   6      138.86      136.45      6.59 o 
  -9   5   6       62.91       68.58      4.52 o 
  -8   5   6      288.18      283.24     13.38 o 
  -7   5   6      545.06      521.98     11.14 o 
  -6   5   6      421.15      420.79      8.93 o 
  -5   5   6      190.54      191.62      4.62 o 
  -4   5   6       32.82       33.91      2.42 o 
  -3   5   6      193.62      188.63      4.63 o 
  -2   5   6      790.77      788.10     13.01 o 
  -1   5   6      799.90      784.52     12.55 o 
   0   5   6       80.74       83.99      3.56 o 
   1   5   6       76.97       76.85      3.63 o 
   2   5   6       45.91       50.11      3.33 o 
   3   5   6       19.66       17.96      3.78 o 
  -9   6   6        8.12       11.19      3.18 o 
  -8   6   6        6.64        9.43      3.69 o 
  -7   6   6       47.43       54.75      5.38 o 
  -6   6   6      102.47      110.58      4.10 o 
  -5   6   6      562.32      552.70     11.95 o 
  -4   6   6       38.44       36.35      7.28 o 
  -3   6   6      464.49      447.55     10.41 o 
  -2   6   6        5.36        5.14      2.74 o 
  -1   6   6      128.36      133.39      5.49 o 
   0   6   6      100.00      106.18      4.06 o 
   1   6   6      108.06      109.01      4.32 o 
   2   6   6       85.84       94.24      4.45 o 
  -8   7   6        1.01        4.03      3.17 o 
  -7   7   6        1.45       -5.32      3.55 o 
  -6   7   6       46.53       56.26      4.28 o 
  -5   7   6      140.33      162.80      6.29 o 
  -4   7   6      581.99      589.43     15.44 o 
  -3   7   6        3.83        2.23      2.92 o 
  -2   7   6       50.46       57.92      4.55 o 
  -1   7   6       32.20       38.57      4.20 o 
   0   7   6        8.83        7.27      3.19 o 
   1   7   6        1.99        4.92      2.75 o 
  -6   8   6        0.08       -1.17      3.32 o 
  -5   8   6        9.53        7.14      3.54 o 
  -4   8   6       82.88       93.06      6.80 o 
  -3   8   6       43.12       45.75      4.62 o 
  -2   8   6      222.03      235.50      8.06 o 
   1 -11   7      286.04      279.78     12.91 o 
   2 -11   7      375.31      390.08     15.40 o 
  -3 -10   7      379.68      384.98     14.72 o 
  -2 -10   7      524.66      595.13     19.06 o 
  -1 -10   7      248.44      253.71     11.55 o 
   0 -10   7       28.97       21.10      5.56 o 
   1 -10   7        2.92        1.32      4.99 o 
   2 -10   7       38.34       38.29      6.35 o 
   3 -10   7      166.71      169.45      9.71 o 
   4 -10   7      233.80      278.31     12.73 o 
  -5  -9   7       72.91       89.30      8.76 o 
  -4  -9   7        1.07        4.00      3.43 o 
  -3  -9   7      320.58      334.47     13.24 o 
  -2  -9   7      703.62      713.79     20.87 o 
  -1  -9   7      508.80      508.15     16.56 o 
   0  -9   7      379.14      391.88     14.07 o 
   1  -9   7      356.95      361.29     13.32 o 
   2  -9   7        2.78        2.56      4.49 o 
   3  -9   7        1.85        2.61      4.77 o 
   4  -9   7      385.73      385.11     14.72 o 
   5  -9   7        3.42        1.22      5.02 o 
   6  -9   7      190.88      202.75     10.93 o 
  -6  -8   7      321.47      316.07     14.50 o 
  -5  -8   7      435.16      436.49     11.34 o 
  -4  -8   7      434.38      439.87     19.85 o 
  -3  -8   7       44.79       35.40      3.79 o 
  -2  -8   7        4.68        1.22      1.62 o 
  -1  -8   7       92.19       90.54      3.54 o 
   0  -8   7      966.41      928.13     25.21 o 
   1  -8   7      423.96      440.41     14.72 o 
   2  -8   7      136.70      143.61      8.05 o 
   3  -8   7       79.25       81.36      6.26 o 
   4  -8   7       15.48       15.50      4.60 o 
   5  -8   7       76.48       77.59      7.17 o 
   6  -8   7       43.31       48.71      6.83 o 
  -7  -7   7       48.40       50.10      4.84 o 
  -6  -7   7      366.31      398.49     10.44 o 
  -5  -7   7      479.47      515.32     11.85 o 
  -4  -7   7      482.99      488.67     14.49 o 
  -3  -7   7      971.30      965.46     26.41 o 
  -2  -7   7       31.04       32.27      3.67 o 
  -1  -7   7      390.13      387.30      8.08 o 
   0  -7   7       10.28       13.30      2.46 o 
   1  -7   7     1045.23     1056.83     19.21 o 
   2  -7   7      847.66      835.44     22.96 o 
   3  -7   7      515.95      522.24     16.40 o 
   4  -7   7      328.47      328.58     12.14 o 
   5  -7   7       66.22       77.64      6.94 o 
   6  -7   7       90.25       86.67      7.64 o 
   7  -7   7      148.49      140.96      9.39 o 
  -8  -6   7      195.80      211.18      7.55 o 
  -7  -6   7       24.83       19.70      7.66 o 
  -6  -6   7       25.56       23.10      3.43 o 
  -5  -6   7       56.12       76.22      4.27 o 
  -4  -6   7      335.29      336.65      8.18 o 
  -3  -6   7      911.66      915.24     17.01 o 
  -2  -6   7      915.86      936.52     13.94 o 
  -1  -6   7       14.07       14.19      1.78 o 
   0  -6   7      223.92      232.65      6.01 o 
   1  -6   7        0.85        0.80      1.98 o 
   2  -6   7      295.65      297.31      7.13 o 
   3  -6   7      264.43      243.07      9.73 o 
   4  -6   7      303.26      306.37     11.59 o 
   5  -6   7      315.03      329.53     12.54 o 
   6  -6   7      197.36      213.96     10.25 o 
   7  -6   7      115.30      113.35      8.15 o 
  -8  -5   7      779.40      777.63     16.33 o 
  -7  -5   7      349.72      378.47      9.59 o 
  -6  -5   7     1570.04     1505.68     26.84 o 
  -5  -5   7       10.25       14.05      4.03 o 
  -4  -5   7       68.72       64.18      5.54 o 
  -3  -5   7      117.62      123.82      5.40 o 
  -2  -5   7      786.58      773.74     11.52 o 
  -1  -5   7     1336.86     1428.04     61.41 o 
   0  -5   7     2476.57     2480.77     45.47 o 
   1  -5   7      554.17      563.02     11.07 o 
   2  -5   7      193.74      188.62      9.31 o 
   3  -5   7      139.88      137.97      4.66 o 
   4  -5   7      324.15      339.79      7.95 o 
   5  -5   7       27.15       35.25      5.10 o 
   6  -5   7       58.56       70.78      6.63 o 
   7  -5   7      132.93      136.78      8.60 o 
  -9  -4   7       44.75       41.41      4.32 o 
  -8  -4   7       17.65       18.55      3.34 o 
  -7  -4   7      464.86      478.92     10.80 o 
  -6  -4   7      531.18      581.40     11.99 o 
  -5  -4   7      687.08      671.09     13.02 o 
  -4  -4   7      636.99      637.43     17.25 o 
  -3  -4   7      224.75      229.32      6.60 o 
  -2  -4   7        0.58        1.12      1.14 o 
  -1  -4   7      311.41      334.47     10.29 o 
   0  -4   7     1043.10     1016.20     17.92 o 
   1  -4   7      966.16      943.29     16.88 o 
   2  -4   7     1100.26     1103.15     27.56 o 
   3  -4   7      498.94      454.31     13.11 o 
   4  -4   7      790.63      791.31     20.90 o 
   5  -4   7       15.42       23.55      4.01 o 
   7  -4   7      114.21      119.22      7.87 o 
  -9  -3   7      230.18      215.46      7.02 o 
  -8  -3   7       84.16       84.85      6.97 o 
  -7  -3   7       36.36       38.84      3.75 o 
  -6  -3   7       51.49       48.98      3.25 o 
  -5  -3   7     1010.89      966.01     23.76 o 
  -4  -3   7      408.32      405.26      8.29 o 
  -3  -3   7      490.13      484.07      8.40 o 
  -2  -3   7      785.93      778.67     11.07 o 
  -1  -3   7      660.80      695.73     18.33 o 
   0  -3   7        2.61        2.27      2.09 o 
   1  -3   7      191.61      184.31      6.94 o 
   2  -3   7       18.89       17.56      2.95 o 
   3  -3   7       47.71       52.88      4.35 o 
   4  -3   7      231.81      237.81      8.80 o 
   5  -3   7      171.88      171.70      7.81 o 
   6  -3   7       52.59       59.90      5.69 o 
 -10  -2   7      210.49      216.76     16.18 o 
  -9  -2   7      538.06      533.13     18.42 o 
  -8  -2   7      147.29      148.30      5.48 o 
  -7  -2   7      604.44      621.67     12.71 o 
  -6  -2   7       77.46       79.90      3.69 o 
  -5  -2   7      298.46      287.52      6.72 o 
  -4  -2   7      718.72      699.94     14.99 o 
  -3  -2   7     3435.90     3514.07     56.19 o 
  -2  -2   7      916.63      840.01     14.38 o 
  -1  -2   7      856.11      796.16     20.47 o 
   0  -2   7      806.96      795.71     20.56 o 
   1  -2   7      178.65      176.78      6.76 o 
   2  -2   7        5.99        6.62      2.68 o 
   3  -2   7      123.36      116.61      5.60 o 
   4  -2   7       57.38       55.81      4.79 o 
   5  -2   7      179.81      203.25      8.85 o 
   6  -2   7      230.56      227.99      9.84 o 
   7  -2   7        2.58        4.20      4.42 o 
 -10  -1   7       14.86       10.18      3.36 o 
  -9  -1   7      156.48      156.31      5.88 o 
  -8  -1   7       46.23       50.14      3.63 o 
  -7  -1   7     2147.85     2086.05     35.36 o 
  -6  -1   7       15.46       14.33      2.26 o 
  -5  -1   7     1107.86     1102.54     19.31 o 
  -4  -1   7      411.61      382.62      7.76 o 
  -3  -1   7       21.93       24.88      1.92 o 
  -2  -1   7      646.75      643.89     14.47 o 
  -1  -1   7     1384.52     1364.14     22.45 o 
   0  -1   7      822.99      776.97     20.15 o 
   1  -1   7      278.36      256.52      8.65 o 
   2  -1   7      283.72      266.71      9.23 o 
   3  -1   7      298.27      280.08     10.00 o 
   4  -1   7       28.48       32.56      4.31 o 
   5  -1   7       82.85       92.86      6.49 o 
   6  -1   7       82.95       97.78      7.22 o 
   7  -1   7      146.65      160.28      9.41 o 
 -10   0   7       23.26       19.06      3.75 o 
  -9   0   7        4.09        2.53      3.96 o 
  -8   0   7      257.33      260.21      7.26 o 
  -7   0   7        5.64        7.36      2.24 o 
  -6   0   7     2707.75     2598.26     42.85 o 
  -5   0   7      882.76      881.28     15.86 o 
  -4   0   7      975.63      981.26     17.13 o 
  -3   0   7     1427.91     1434.27     23.91 o 
  -2   0   7       56.70       69.43      2.64 o 
  -1   0   7      163.72      175.10      6.65 o 
   0   0   7      157.01      162.89      6.44 o 
   1   0   7      676.70      629.16     17.27 o 
   2   0   7       41.28       44.60      4.26 o 
   3   0   7     2974.40     2841.10     67.49 o 
   4   0   7        4.15        1.48      3.76 o 
   5   0   7       24.59       23.94      4.79 o 
   6   0   7        3.05        2.41      4.29 o 
 -10   1   7      534.53      547.31     11.92 o 
  -9   1   7      235.26      232.59      6.63 o 
  -8   1   7      202.33      194.11     14.10 o 
  -7   1   7       60.54       55.23      2.71 o 
  -6   1   7      424.64      410.55      8.83 o 
  -5   1   7        5.65        5.85      1.80 o 
  -4   1   7     1011.63      971.97     13.76 o 
  -3   1   7     1712.35     1690.30     22.84 o 
  -2   1   7      185.97      175.36      3.61 o 
  -1   1   7      585.20      596.52      8.99 o 
   0   1   7      181.36      200.37      4.05 o 
   1   1   7       53.63       48.37      4.60 o 
   2   1   7      194.58      189.26      8.03 o 
   3   1   7      143.90      138.91      7.53 o 
   4   1   7      324.34      337.22     12.80 o 
   5   1   7      152.22      161.74      9.19 o 
   6   1   7       33.41       33.10      6.49 o 
 -10   2   7       13.84       16.71      3.18 o 
  -9   2   7      153.36      156.45      5.50 o 
  -8   2   7      392.85      391.36     14.49 o 
  -7   2   7      564.89      593.21      9.78 o 
  -6   2   7      541.14      549.51      8.97 o 
  -4   2   7        3.81        1.85      1.30 o 
  -3   2   7      250.87      248.00      4.70 o 
  -2   2   7      674.69      673.28     10.18 o 
  -1   2   7      368.97      341.61      6.01 o 
   0   2   7      663.52      628.94      9.83 o 
   1   2   7      339.72      312.53      7.77 o 
   2   2   7       27.38       20.21      4.40 o 
   3   2   7        4.06        1.39      4.13 o 
   4   2   7      149.61      163.07      9.14 o 
   5   2   7       16.57       22.39      5.49 o 
 -10   3   7       21.70       16.60      3.47 o 
  -9   3   7       75.06       67.82      4.97 o 
  -8   3   7      262.05      254.08      7.00 o 
  -7   3   7       71.94       77.16      5.98 o 
  -6   3   7      329.17      341.05      6.42 o 
  -5   3   7       17.05       17.35      1.61 o 
  -4   3   7      244.47      242.94      4.88 o 
  -3   3   7        0.77       -0.09      1.41 o 
  -2   3   7       98.15       97.30      3.09 o 
  -1   3   7       60.42       68.12      2.78 o 
   0   3   7      275.20      247.81      5.22 o 
   1   3   7      396.97      395.65      9.38 o 
   2   3   7      183.36      179.52      6.07 o 
   3   3   7      123.22      123.69      8.06 o 
   4   3   7        5.62        5.19      5.08 o 
 -10   4   7      119.32      133.12      5.82 o 
  -9   4   7        6.17        9.56      3.12 o 
  -8   4   7        6.04        3.64      2.91 o 
  -7   4   7      397.61      350.69      8.40 o 
  -6   4   7      240.88      235.62      9.71 o 
  -5   4   7      263.87      262.15      5.34 o 
  -4   4   7      557.99      572.51      9.40 o 
  -3   4   7        7.10        7.70      1.65 o 
  -2   4   7       23.03       24.64      2.66 o 
  -1   4   7       38.51       36.69      2.58 o 
   0   4   7        4.76        4.47      1.85 o 
   1   4   7        6.57        4.23      2.73 o 
   2   4   7      312.35      310.67      8.66 o 
   3   4   7        8.36       10.88      3.69 o 
   4   4   7       20.19       30.61      6.19 o 
  -9   5   7      250.87      255.65     10.25 o 
  -8   5   7      104.70      114.92      5.11 o 
  -7   5   7       87.25       85.62      5.55 o 
  -6   5   7        0.48       -0.57      2.37 o 
  -5   5   7      197.17      196.71      4.85 o 
  -4   5   7      474.46      478.56     10.47 o 
  -3   5   7      300.92      306.04      6.41 o 
  -2   5   7      621.67      616.74     12.79 o 
  -1   5   7       55.86       59.09      3.23 o 
   0   5   7       24.89       25.76      3.43 o 
   1   5   7        1.95       -4.44      2.96 o 
   2   5   7        0.36       -2.05      3.32 o 
  -8   6   7      239.44      258.50     17.69 o 
  -7   6   7      187.36      192.15      8.91 o 
  -6   6   7      103.06      105.99      4.96 o 
  -5   6   7       59.18       61.89      4.31 o 
  -4   6   7        0.02       -1.69      2.54 o 
  -3   6   7      310.26      313.34      8.40 o 
  -2   6   7       60.75       62.47      4.33 o 
  -1   6   7      269.87      277.65      6.50 o 
   0   6   7      155.86      176.23      5.37 o 
   1   6   7       54.66       68.03      5.20 o 
  -7   7   7      123.72      128.44      6.63 o 
  -6   7   7       68.33       81.45      7.31 o 
  -5   7   7      129.91      155.49      6.33 o 
  -4   7   7       86.25       97.62      5.44 o 
  -3   7   7       13.57       10.16      3.33 o 
  -2   7   7        2.21        6.63      3.41 o 
  -1   7   7        5.52        5.50      3.25 o 
  -1 -10   8       18.69       13.66      5.31 o 
   0 -10   8       98.86      108.26      8.21 o 
   1 -10   8      179.35      166.91      9.57 o 
   2 -10   8      287.93      283.09     12.37 o 
   3 -10   8      238.36      238.24     11.61 o 
   4 -10   8      107.00      104.50      8.32 o 
  -4  -9   8      297.22      295.86      9.03 o 
  -3  -9   8      446.68      443.19     15.58 o 
  -1  -9   8       49.96       34.91      5.44 o 
   0  -9   8      111.97      107.06      7.30 o 
   1  -9   8        5.49        3.29      4.29 o 
   2  -9   8       51.81       46.64      6.37 o 
   3  -9   8       39.59       40.40      6.13 o 
   4  -9   8      516.70      510.03     17.61 o 
   5  -9   8       77.68       85.23      7.96 o 
  -6  -8   8      107.74       89.98      5.63 o 
  -5  -8   8       69.78       72.89     10.49 o 
  -4  -8   8        4.66        5.04      3.14 o 
  -3  -8   8      320.07      345.94     13.23 o 
  -2  -8   8      673.88      684.72     14.20 o 
  -1  -8   8      705.49      698.89     14.19 o 
   0  -8   8      753.80      787.95     22.41 o 
   1  -8   8       38.48       34.66      5.29 o 
   2  -8   8       39.15       39.77      5.60 o 
   3  -8   8       23.86       21.71      5.29 o 
   4  -8   8        4.74        4.81      4.35 o 
   5  -8   8      100.96       97.69      8.12 o 
   6  -8   8       60.77       63.41      7.80 o 
  -7  -7   8      234.60      249.52      8.29 o 
  -6  -7   8      370.32      388.83     10.17 o 
  -5  -7   8      428.40      431.81     10.56 o 
  -3  -7   8      191.73      189.83      8.64 o 
  -2  -7   8        5.35        9.08      2.45 o 
  -1  -7   8     1140.62     1144.74     26.05 o 
   0  -7   8      150.42      149.10      5.07 o 
   1  -7   8     1504.46     1523.16     26.73 o 
   2  -7   8      357.74      345.44     12.37 o 
   3  -7   8       97.95      101.73      6.71 o 
   4  -7   8       51.91       52.34      6.40 o 
   5  -7   8       29.96       32.44      5.95 o 
   6  -7   8       11.93       23.30      6.04 o 
  -8  -6   8       38.70       31.44      4.36 o 
  -7  -6   8       85.54       88.55      5.18 o 
  -6  -6   8      210.52      233.08      7.15 o 
  -5  -6   8      982.84      970.31     18.47 o 
  -4  -6   8      476.43      514.89     15.48 o 
  -3  -6   8     1115.53     1139.14     20.54 o 
  -2  -6   8      211.50      207.11      5.89 o 
  -1  -6   8       40.91       24.18      3.68 o 
   0  -6   8      282.01      280.89     11.16 o 
   1  -6   8      167.23      169.65     14.73 o 
   2  -6   8      275.58      288.06      7.16 o 
   3  -6   8      221.04      228.28      9.73 o 
   4  -6   8      308.50      304.62     11.89 o 
   5  -6   8       50.32       44.29      6.19 o 
   6  -6   8       34.67       25.91      5.24 o 
  -8  -5   8      352.00      358.28      9.61 o 
  -7  -5   8       69.82       74.41      4.54 o 
  -6  -5   8       97.48       83.37      4.21 o 
  -5  -5   8      113.52       98.37     16.80 o 
  -4  -5   8      959.54      953.93     17.47 o 
  -3  -5   8      755.84      753.93     14.03 o 
  -2  -5   8      719.68      706.00     13.43 o 
  -1  -5   8      655.88      640.08     17.81 o 
   0  -5   8       46.92       47.76      3.03 o 
   1  -5   8       78.01       76.95      3.68 o 
   2  -5   8      545.82      515.97     10.67 o 
   3  -5   8      239.38      233.47      6.46 o 
   4  -5   8      196.22      200.31      6.08 o 
   5  -5   8      329.51      329.78     12.68 o 
   6  -5   8       10.09       12.77      4.95 o 
   7  -5   8        4.78        0.27      4.88 o 
  -9  -4   8      181.62      190.35      6.95 o 
  -8  -4   8      745.12      749.46     15.52 o 
  -7  -4   8      526.62      546.43     21.20 o 
  -6  -4   8      552.92      593.59     12.24 o 
  -5  -4   8     1034.53     1003.55     27.25 o 
  -4  -4   8      180.33      193.99      8.23 o 
  -3  -4   8       37.60       35.00      2.38 o 
  -2  -4   8      863.20      843.36     18.51 o 
  -1  -4   8      890.41      858.98     22.48 o 
   0  -4   8     1167.14     1162.69     37.21 o 
   1  -4   8     1435.66     1436.28     35.17 o 
   2  -4   8      255.05      249.54      9.07 o 
   3  -4   8        0.81       -4.26      2.84 o 
   4  -4   8        0.51        5.29      3.06 o 
   5  -4   8      210.37      207.43      8.60 o 
  -9  -3   8        8.35        8.73      3.45 o 
  -8  -3   8      167.47      176.45      6.09 o 
  -7  -3   8      215.94      230.69      6.64 o 
  -6  -3   8      476.94      487.95     10.30 o 
  -5  -3   8      908.27      908.36     16.53 o 
  -4  -3   8      125.87      129.19      3.96 o 
  -3  -3   8      266.90      296.87      5.11 o 
  -2  -3   8       81.10       88.41      5.19 o 
  -1  -3   8      105.90      114.28      5.67 o 
   0  -3   8      478.21      465.99     13.54 o 
   1  -3   8      470.14      458.37     13.61 o 
   2  -3   8      995.16      928.64     24.09 o 
   3  -3   8      816.06      751.52     20.39 o 
   4  -3   8      119.76      118.00      6.65 o 
   5  -3   8        1.25       -2.56      3.77 o 
   6  -3   8        4.64        0.46      3.90 o 
 -10  -2   8      251.21      270.32      8.40 o 
  -9  -2   8      318.03      327.14     11.55 o 
  -8  -2   8      186.30      191.72      6.29 o 
  -7  -2   8       22.49       23.49      3.14 o 
  -6  -2   8      235.64      236.37      6.27 o 
  -5  -2   8      243.58      222.74      5.67 o 
  -4  -2   8      755.78      726.25     13.32 o 
  -3  -2   8      667.14      604.57     16.93 o 
  -2  -2   8      532.63      514.02     14.70 o 
  -1  -2   8       51.20       52.13      4.22 o 
   0  -2   8      199.05      211.99      8.06 o 
   1  -2   8       13.57       15.07      3.22 o 
   2  -2   8       12.84       11.48      3.17 o 
   3  -2   8       59.26       60.57      5.02 o 
   4  -2   8      126.59      128.57      6.97 o 
   5  -2   8      202.66      193.27      8.99 o 
   6  -2   8        2.29        4.42      4.45 o 
 -10  -1   8      167.73      175.90      6.71 o 
  -9  -1   8      408.42      425.47     10.41 o 
  -8  -1   8      191.84      206.60      6.44 o 
  -7  -1   8      416.30      427.54      9.58 o 
  -6  -1   8      249.91      261.22      6.61 o 
  -5  -1   8      727.76      691.62     14.60 o 
  -4  -1   8      498.69      468.77      9.24 o 
  -3  -1   8      453.64      445.19      8.60 o 
  -2  -1   8     1144.93     1079.64     27.34 o 
  -1  -1   8      937.21      907.69     23.60 o 
   0  -1   8      731.04      714.19     19.29 o 
   1  -1   8        2.54        2.84      2.84 o 
   2  -1   8        2.35       -1.61      3.09 o 
   3  -1   8       14.27       25.45      4.38 o 
   4  -1   8      466.20      457.62     14.91 o 
   5  -1   8       12.89       23.77      5.36 o 
   6  -1   8       27.10       40.25      6.21 o 
 -10   0   8        6.41        5.38      3.26 o 
  -9   0   8      169.50      167.26      6.11 o 
  -8   0   8      281.33      284.75      7.63 o 
  -7   0   8       67.87       68.41      3.68 o 
  -6   0   8      945.85      928.43     18.17 o 
  -5   0   8      469.53      454.80      9.33 o 
  -4   0   8       92.63       81.56      3.21 o 
  -3   0   8        5.24        4.36      3.44 o 
  -2   0   8      197.47      191.68      7.40 o 
  -1   0   8      110.18      100.28      5.28 o 
   0   0   8      320.70      289.29      9.98 o 
   1   0   8      469.88      453.45     14.00 o 
   2   0   8        3.73       23.55      4.26 o 
   3   0   8      114.12      102.46      6.74 o 
   4   0   8        2.28        4.61      4.56 o 
   5   0   8      185.44      186.06      9.73 o 
 -10   1   8      292.68      308.87     11.87 o 
  -9   1   8       66.67       65.35     14.25 o 
  -8   1   8       94.04       96.86      4.58 o 
  -7   1   8      630.84      611.37     12.46 o 
  -6   1   8     1240.15     1239.59     21.91 o 
  -5   1   8     1006.84     1000.78     17.95 o 
  -4   1   8      871.04      866.27     12.61 o 
  -3   1   8      470.79      438.64      7.15 o 
  -2   1   8        1.08        3.12      1.62 o 
  -1   1   8       15.75       16.08      3.50 o 
   0   1   8       30.45       23.39      3.99 o 
   1   1   8      410.17      397.12     12.98 o 
   2   1   8      375.18      355.99     12.36 o 
   3   1   8       36.26       54.34      6.17 o 
   4   1   8       42.54       41.93      6.15 o 
   5   1   8       35.01       27.23      5.45 o 
 -10   2   8       58.39       57.00      4.37 o 
  -9   2   8      225.47      231.18      6.94 o 
  -8   2   8      249.99      265.22      7.18 o 
  -7   2   8      114.72      128.83      5.95 o 
  -6   2   8        0.37        1.97      1.76 o 
  -5   2   8      271.87      260.05      6.47 o 
  -4   2   8      476.15      456.16      7.59 o 
  -3   2   8      350.59      327.50      5.94 o 
  -2   2   8     1345.60     1327.84     18.72 o 
  -1   2   8       16.89       17.36      2.60 o 
   0   2   8        9.12        3.79      2.34 o 
   1   2   8       21.08       19.29      4.49 o 
   2   2   8      133.94      129.30      7.40 o 
   3   2   8      203.43      208.79     10.17 o 
   4   2   8      104.79      128.98      8.69 o 
 -10   3   8        2.12        2.93      3.19 o 
  -9   3   8      146.78      154.80      5.84 o 
  -8   3   8      340.22      353.89      8.71 o 
  -7   3   8      453.56      444.11      9.81 o 
  -6   3   8      120.69      125.48      4.67 o 
  -5   3   8       31.09       28.40      2.75 o 
  -4   3   8      259.90      238.88      9.38 o 
  -3   3   8        2.91        2.40      1.63 o 
  -2   3   8      179.92      184.47      4.41 o 
  -1   3   8      329.63      333.47      8.22 o 
   0   3   8      384.30      378.99      9.21 o 
   1   3   8      135.74      132.71      5.31 o 
   2   3   8        9.90        7.18      3.09 o 
   3   3   8       14.28       10.69      4.63 o 
  -9   4   8       84.09       73.75      4.76 o 
  -8   4   8       46.85       48.61      4.96 o 
  -7   4   8      140.59      144.72      5.30 o 
  -6   4   8      328.35      310.91     10.84 o 
  -5   4   8        4.23        3.22      2.12 o 
  -4   4   8       43.97       54.60      2.89 o 
  -3   4   8       19.45       19.50      2.26 o 
  -2   4   8        0.44        1.13      1.83 o 
  -1   4   8      188.24      187.64      6.30 o 
   0   4   8      124.47      129.26      5.31 o 
   1   4   8       89.37      100.46      5.29 o 
   2   4   8       92.12       99.07      5.60 o 
  -9   5   8       74.93       70.11      4.92 o 
  -8   5   8       10.82        4.81      3.58 o 
  -7   5   8       22.24       15.48      9.02 o 
  -6   5   8       64.01       64.86      5.56 o 
  -5   5   8      116.69      121.13      5.03 o 
  -4   5   8       77.37       85.15      6.58 o 
  -3   5   8       72.26       74.13      4.27 o 
  -2   5   8       59.86       66.35      3.48 o 
  -1   5   8        3.56        2.08      3.00 o 
   0   5   8       20.36       18.87      3.62 o 
   1   5   8      144.04      156.60      6.62 o 
  -7   6   8        6.07        5.17      3.16 o 
  -6   6   8        2.03       -3.84      3.76 o 
  -5   6   8       41.56       49.48      4.08 o 
  -4   6   8        9.35       13.16      3.17 o 
  -3   6   8      898.18      910.27     18.06 o 
  -2   6   8        1.99        1.33      6.38 o 
  -1   6   8      212.30      227.48      7.75 o 
   0   6   8      129.64      134.85      6.15 o 
  -5   7   8        6.96        7.41      6.18 o 
  -4   7   8        0.38        1.00      3.32 o 
  -3   7   8       23.13       17.69      3.80 o 
   0 -10   9      330.62      346.44     13.79 o 
   1 -10   9      406.26      380.37     14.41 o 
   2 -10   9      162.74      147.10      9.32 o 
  -4  -9   9      702.63      799.68     24.62 o 
  -3  -9   9       60.16       56.33      7.12 o 
  -1  -9   9        6.30       -2.45      4.08 o 
   0  -9   9       19.99       19.76      5.02 o 
   1  -9   9      172.55      179.87      9.62 o 
   2  -9   9       85.33       75.32      7.24 o 
   3  -9   9      222.71      232.52     11.21 o 
   4  -9   9      170.47      162.53      9.98 o 
  -5  -8   9      126.43      116.59      8.80 o 
  -4  -8   9      422.67      425.68     15.58 o 
  -3  -8   9      471.28      497.17     16.88 o 
  -2  -8   9      674.54      674.90     20.15 o 
  -1  -8   9      339.84      337.36      8.63 o 
   0  -8   9       71.07       67.99      6.12 o 
   1  -8   9       32.04       20.01      4.90 o 
   2  -8   9      133.66      133.04      8.19 o 
   3  -8   9      301.50      320.39     12.82 o 
   4  -8   9      125.85      134.24      8.85 o 
   5  -8   9      128.25      138.98      9.48 o 
  -7  -7   9      537.90      556.40     21.09 o 
  -6  -7   9      138.49      147.50      6.19 o 
  -5  -7   9      132.85      120.99      8.39 o 
  -4  -7   9        0.18       -0.50      4.20 o 
  -3  -7   9      171.61      173.22      8.73 o 
  -2  -7   9      115.97      116.34      4.79 o 
  -1  -7   9     1367.28     1360.25     33.32 o 
   0  -7   9       10.69       15.79      2.83 o 
   1  -7   9      373.45      355.64      8.65 o 
   2  -7   9      294.52      291.30     11.59 o 
   3  -7   9        1.21       -4.27      4.36 o 
   4  -7   9       73.76       73.21      7.01 o 
   5  -7   9       64.51       60.35      6.74 o 
  -7  -6   9      244.56      257.65      8.08 o 
  -6  -6   9      387.62      423.79     13.47 o 
  -5  -6   9      556.42      542.64     15.49 o 
  -4  -6   9       62.18       73.49      6.29 o 
  -3  -6   9       74.06       82.01      6.12 o 
  -2  -6   9        1.55        2.35      2.25 o 
  -1  -6   9       18.09       12.23      5.94 o 
   0  -6   9      689.63      735.52     14.47 o 
   1  -6   9      132.22      130.22      4.78 o 
   2  -6   9      291.87      303.12      7.69 o 
   3  -6   9      316.53      332.00     12.55 o 
   4  -6   9       63.07       60.24      6.21 o 
   5  -6   9        0.03       -0.88      4.74 o 
   6  -6   9        8.90        1.66      5.33 o 
  -8  -5   9       96.23       95.71      5.26 o 
  -7  -5   9       39.29       43.60      6.43 o 
  -6  -5   9      880.65      864.67     16.89 o 
  -5  -5   9      247.44      290.38      7.42 o 
  -4  -5   9     1669.29     1524.76     38.89 o 
  -3  -5   9      366.93      364.45     12.48 o 
  -2  -5   9       91.03       99.91      4.13 o 
  -1  -5   9        1.29       -0.47      1.95 o 
   0  -5   9      245.70      241.74      6.41 o 
   1  -5   9       18.12       18.83      2.95 o 
   2  -5   9      388.23      374.77      8.77 o 
   3  -5   9      199.78      194.02      6.12 o 
   4  -5   9       13.01       25.80      5.51 o 
   5  -5   9      134.44      140.53      8.64 o 
   6  -5   9       18.52       20.06      5.47 o 
  -9  -4   9      253.71      303.51     11.51 o 
  -8  -4   9      680.42      657.14     14.11 o 
  -7  -4   9       66.75       63.42      4.02 o 
  -6  -4   9       71.27       68.76      6.58 o 
  -5  -4   9       25.14       22.44      2.61 o 
  -4  -4   9      439.53      415.59     13.61 o 
  -3  -4   9      719.68      687.31     19.60 o 
  -2  -4   9     1222.18     1207.01     46.83 o 
  -1  -4   9     1005.24      936.19     24.61 o 
   0  -4   9      336.55      332.19     11.05 o 
   1  -4   9        2.52        3.36      3.08 o 
   2  -4   9      226.23      240.08      9.26 o 
   3  -4   9      123.86      123.49      6.67 o 
   4  -4   9      153.52      151.60      7.49 o 
   5  -4   9       10.80       19.47      4.65 o 
  -9  -3   9      154.19      154.63      6.23 o 
  -8  -3   9      520.16      555.95     12.27 o 
  -7  -3   9      487.27      474.40     10.48 o 
  -6  -3   9      919.95      520.70     14.06 o 
  -5  -3   9      255.43      258.48      6.59 o 
  -4  -3   9      167.06      172.49      7.99 o 
  -3  -3   9       17.14        8.21      3.33 o 
  -2  -3   9      404.17      394.10     12.52 o 
  -1  -3   9      191.77      182.72      7.64 o 
   0  -3   9      845.07      757.84     20.44 o 
   1  -3   9      950.62      971.15     25.62 o 
   2  -3   9      363.61      355.56     11.86 o 
   3  -3   9        0.73        1.27      3.24 o 
   4  -3   9       26.08       34.37      4.81 o 
   5  -3   9       57.25       69.97      6.40 o 
   6  -3   9       97.20      116.82      7.74 o 
  -9  -2   9        1.09       -0.59      3.50 o 
  -8  -2   9       31.60       31.14      3.48 o 
  -7  -2   9      573.50      565.71     11.92 o 
  -6  -2   9      256.27      247.41      9.96 o 
  -5  -2   9      353.01      350.78      7.81 o 
  -4  -2   9      761.34      723.06     20.26 o 
  -3  -2   9      106.11      102.34      5.97 o 
  -2  -2   9      194.30      182.43      7.46 o 
  -1  -2   9      180.79      185.92      7.51 o 
   0  -2   9       95.84       95.11      5.58 o 
   1  -2   9      183.23      178.69      7.81 o 
   2  -2   9      586.49      600.42     17.52 o 
   3  -2   9       19.38       19.90      4.33 o 
   4  -2   9       37.54       42.99      5.58 o 
   5  -2   9       26.81       23.23      4.99 o 
 -10  -1   9      264.14      272.14      8.39 o 
  -9  -1   9      339.64      365.16      9.55 o 
  -8  -1   9      213.57      224.24      6.77 o 
  -7  -1   9       46.56       49.04      3.51 o 
  -6  -1   9      415.85      430.01      9.37 o 
  -5  -1   9     1255.93     1164.46     20.52 o 
  -4  -1   9      180.26      152.19      7.19 o 
  -3  -1   9      352.96      325.25     10.91 o 
  -2  -1   9      575.92      538.28     15.75 o 
  -1  -1   9      136.25      135.42      6.56 o 
   0  -1   9       25.71       26.43      4.20 o 
   1  -1   9       40.76       45.80      4.40 o 
   2  -1   9      188.87      182.11      8.32 o 
   3  -1   9       22.34       31.24      5.04 o 
   4  -1   9      393.81      352.24     13.00 o 
   5  -1   9        2.58        2.75      4.79 o 
 -10   0   9      107.34      127.29      5.99 o 
  -9   0   9      386.44      416.21     10.28 o 
  -8   0   9      159.20      172.45      5.86 o 
  -7   0   9      163.33      165.57      6.38 o 
  -6   0   9      152.72      154.98      4.94 o 
  -5   0   9      199.58      205.71      5.59 o 
  -4   0   9      152.54      142.38      7.03 o 
  -3   0   9      172.05      169.16      7.64 o 
  -2   0   9      412.22      399.37     12.73 o 
  -1   0   9      535.45      544.92     16.04 o 
   0   0   9      448.75      463.86     14.47 o 
   1   0   9       19.46       21.74      3.90 o 
   2   0   9        7.68        3.93      3.93 o 
   3   0   9      176.91      178.57      8.92 o 
   4   0   9       86.66       66.81      6.92 o 
   5   0   9      375.05      400.68     15.34 o 
 -10   1   9       33.23       36.93      5.40 o 
  -9   1   9       20.18       10.48      6.16 o 
  -8   1   9      308.19      307.26      8.11 o 
  -7   1   9      435.15      424.35      9.65 o 
  -6   1   9      181.02      191.50      7.81 o 
  -5   1   9      278.08      276.67      6.77 o 
  -4   1   9      138.01      131.18      4.30 o 
  -3   1   9        0.58        2.52      3.04 o 
  -2   1   9        1.55        2.15      3.38 o 
  -1   1   9      363.83      347.30     11.87 o 
   0   1   9       33.11       31.87      4.31 o 
   1   1   9      218.86      248.97     10.23 o 
   2   1   9       54.87       61.76      6.10 o 
   3   1   9       41.94       48.16      6.24 o 
   4   1   9        0.21       -1.27      5.04 o 
  -9   2   9        3.41        3.79      3.88 o 
  -8   2   9       18.00       15.00      4.02 o 
  -6   2   9      479.24      475.68     10.80 o 
  -5   2   9      857.41      850.80     15.97 o 
  -4   2   9      623.75      631.27     10.04 o 
  -3   2   9      229.55      222.54      6.16 o 
  -2   2   9      152.94      165.26      5.40 o 
  -1   2   9       43.87       41.44      3.50 o 
   0   2   9      152.15      133.24      7.22 o 
   1   2   9       83.23       95.67      7.01 o 
   2   2   9       15.48       22.14      5.35 o 
   3   2   9       49.54       57.87      7.19 o 
  -9   3   9      162.72      179.68      8.74 o 
  -8   3   9       58.01       70.62      5.83 o 
  -7   3   9      124.42      124.65      6.74 o 
  -6   3   9       13.84        5.62      2.52 o 
  -5   3   9       11.33        8.85      2.34 o 
  -4   3   9      304.02      299.63      6.07 o 
  -3   3   9      217.78      223.86      6.57 o 
  -2   3   9      179.12      186.64      6.15 o 
  -1   3   9      137.09      137.03      7.89 o 
   0   3   9       12.16       11.74      2.93 o 
   1   3   9        5.53        6.09      2.80 o 
   2   3   9        6.96        9.57      5.24 o 
  -9   4   9       92.64       95.95      7.10 o 
  -8   4   9      171.55      167.54      8.35 o 
  -7   4   9       34.24       42.95      5.11 o 
  -6   4   9      336.72      328.83     11.55 o 
  -5   4   9       40.59       43.54      4.65 o 
  -4   4   9        7.77        5.42      2.21 o 
  -3   4   9        1.27        1.20      2.70 o 
  -2   4   9      122.05      142.20      5.65 o 
  -1   4   9      139.14      155.39      6.05 o 
   0   4   9        2.03        0.01      3.46 o 
   1   4   9       33.96       34.78      4.30 o 
  -8   5   9       97.32       87.51      6.78 o 
  -7   5   9      201.32      198.97      9.08 o 
  -6   5   9       96.64      100.94      6.92 o 
  -5   5   9       56.25       60.26      5.67 o 
  -4   5   9       32.81       36.32      3.65 o 
  -3   5   9        0.83       -1.56      4.01 o 
  -2   5   9      147.32      145.13      6.12 o 
  -1   5   9       12.12        9.89      3.41 o 
   0   5   9       86.23       92.97      5.63 o 
  -6   6   9        9.03       12.34      4.65 o 
  -5   6   9       68.20       81.85      7.10 o 
  -4   6   9       42.11       46.24      6.85 o 
  -3   6   9      149.52      173.96      9.92 o 
  -3  -9  10       15.13       17.13      5.28 o 
   0  -9  10      568.93      593.75     19.03 o 
   1  -9  10      225.28      228.08     10.89 o 
   2  -9  10       75.53       71.28      7.40 o 
   3  -9  10       80.36       83.99      8.10 o 
  -5  -8  10      470.85      506.65     18.19 o 
  -4  -8  10      420.50      413.82     15.50 o 
  -3  -8  10      276.45      274.43     11.73 o 
  -2  -8  10      283.20      291.06     11.62 o 
  -1  -8  10       38.64       45.44      4.00 o 
   0  -8  10       75.98       67.50      6.76 o 
   1  -8  10       15.84       19.17      5.20 o 
   2  -8  10      339.85      360.32     13.72 o 
   3  -8  10      119.88      108.65      7.58 o 
   4  -8  10       88.98      101.57      8.44 o 
  -6  -7  10        3.09        1.25      5.19 o 
  -5  -7  10       48.65       52.14      6.94 o 
  -4  -7  10      348.04      337.13     13.27 o 
  -3  -7  10      612.07      602.05     18.72 o 
  -2  -7  10      561.39      548.33     17.20 o 
  -1  -7  10      662.36      594.87     26.47 o 
   0  -7  10      619.02      620.39     13.04 o 
   1  -7  10      396.09      403.05     10.97 o 
   2  -7  10       10.93        8.69      4.60 o 
   3  -7  10      160.32      155.55      8.55 o 
   4  -7  10      277.93      303.90     12.96 o 
  -7  -6  10      346.61      348.82     14.77 o 
  -6  -6  10      196.57      200.17     10.59 o 
  -5  -6  10       49.33       55.40      6.62 o 
  -4  -6  10       63.63       61.21      6.35 o 
  -3  -6  10       62.40       63.21      5.88 o 
  -2  -6  10        5.55        6.35      3.77 o 
  -1  -6  10      150.92      136.18     16.03 o 
   0  -6  10      358.80      352.79      8.58 o 
   1  -6  10      388.76      397.96      9.38 o 
   2  -6  10       46.17       51.20      9.12 o 
   3  -6  10        0.91       -2.66      4.36 o 
   4  -6  10       16.18       18.83      5.53 o 
   5  -6  10       12.64       22.21      5.88 o 
  -8  -5  10      121.68      124.80     11.20 o 
  -7  -5  10      318.83      332.32     13.93 o 
  -6  -5  10      720.10      660.24     20.85 o 
  -5  -5  10      104.86      122.83      7.74 o 
  -4  -5  10      469.14      453.91     15.00 o 
  -3  -5  10       82.25       80.61      6.12 o 
  -2  -5  10       41.11       35.60      3.02 o 
  -1  -5  10      180.61      146.54     17.94 o 
   0  -5  10       97.53       98.22      4.31 o 
   1  -5  10      161.22      161.09      5.45 o 
   2  -5  10      117.73      119.56      4.94 o 
   3  -5  10      295.22      284.23      7.82 o 
   4  -5  10       27.23       30.83      8.04 o 
   5  -5  10       57.37       54.65      6.83 o 
  -8  -4  10       17.69       11.88      3.23 o 
  -7  -4  10       13.40        6.40      2.61 o 
  -6  -4  10      237.03      225.60     10.37 o 
  -5  -4  10      565.91      547.42     17.40 o 
  -4  -4  10      294.56      283.66     10.78 o 
  -3  -4  10      458.70      451.98     14.54 o 
  -2  -4  10      188.09      191.67      9.95 o 
  -1  -4  10        2.03        0.02      3.51 o 
   0  -4  10      148.74      149.62      7.31 o 
   1  -4  10      211.24      191.75      8.28 o 
   2  -4  10      127.92      130.16      7.21 o 
   3  -4  10      168.00      188.49      8.65 o 
   4  -4  10      121.47      122.67      7.24 o 
   5  -4  10       16.90       13.84      4.61 o 
  -9  -3  10       94.49       80.45      4.98 o 
  -8  -3  10      416.09      453.08     10.77 o 
  -6  -3  10       38.53       43.63      5.83 o 
  -5  -3  10       38.12       43.29      5.22 o 
  -4  -3  10       20.30       25.88      4.42 o 
  -3  -3  10      892.33      848.59     23.37 o 
  -2  -3  10      722.85      694.28     19.69 o 
  -1  -3  10     1040.48      989.82     26.20 o 
   0  -3  10       13.78       11.07      3.72 o 
   1  -3  10      133.47      130.48      6.80 o 
   2  -3  10        6.88        8.73      3.81 o 
   3  -3  10        4.43        8.46      3.97 o 
   4  -3  10       37.17       56.13      6.29 o 
   5  -3  10      103.48      110.96      7.42 o 
  -9  -2  10      221.66      206.40      7.04 o 
  -8  -2  10      336.47      340.67      8.81 o 
  -7  -2  10      570.39      559.55     11.95 o 
  -6  -2  10      301.19      273.52     11.02 o 
  -5  -2  10      340.61      331.55     12.03 o 
  -4  -2  10        2.80       -0.23      3.40 o 
  -3  -2  10       38.82       42.79      4.83 o 
  -2  -2  10      103.79       77.98      5.22 o 
  -1  -2  10      350.24      315.03     10.91 o 
   0  -2  10      815.62      806.78     22.41 o 
   1  -2  10       49.92       51.23      5.22 o 
   2  -2  10      106.75      109.60      6.76 o 
   3  -2  10        8.57        8.73      4.27 o 
   4  -2  10        9.10       12.20      4.58 o 
  -9  -1  10       24.66       31.65      4.85 o 
  -8  -1  10        8.82       13.68      3.42 o 
  -7  -1  10      232.02      222.92      6.91 o 
  -6  -1  10       63.41       70.29      6.01 o 
  -5  -1  10      805.08      750.75     21.40 o 
  -4  -1  10     1234.86     1170.41     30.58 o 
  -3  -1  10      181.82      177.21      8.08 o 
  -2  -1  10        0.58        7.12      3.09 o 
  -1  -1  10        4.71       13.43      3.97 o 
   0  -1  10       49.33       57.38      5.53 o 
   1  -1  10       57.82       59.48      5.60 o 
   2  -1  10      145.62      143.20      7.81 o 
   3  -1  10        3.19        0.79      3.79 o 
   4  -1  10       12.73       12.91      5.20 o 
  -9   0  10      157.23      171.84      6.44 o 
  -8   0  10       92.23       97.56      7.14 o 
  -7   0  10       37.17       39.57      3.94 o 
  -6   0  10      148.39      136.71      7.76 o 
  -5   0  10       33.89       34.03      4.45 o 
  -4   0  10      268.61      244.27      9.62 o 
  -3   0  10      954.45      928.32     25.14 o 
  -2   0  10      161.97      152.87      7.31 o 
  -1   0  10      151.76      138.84      7.51 o 
   0   0  10       26.90       21.30      4.40 o 
   1   0  10       14.12       15.40      4.06 o 
   2   0  10       41.39       51.46      5.72 o 
   3   0  10      388.62      398.91     14.75 o 
   4   0  10        6.04        5.36      5.01 o 
  -9   1  10       51.91       58.12      5.70 o 
  -8   1  10       94.41      107.06      5.01 o 
  -7   1  10      104.15      113.24      6.71 o 
  -6   1  10       24.97       27.36      4.79 o 
  -5   1  10       31.74       32.47      4.94 o 
  -4   1  10      106.69       96.46      6.40 o 
  -3   1  10       75.65       67.61      5.67 o 
  -2   1  10       55.02       67.79      5.97 o 
  -1   1  10      225.47      233.23      9.66 o 
   0   1  10        2.11        1.57      4.02 o 
   1   1  10       40.57       45.72      5.79 o 
   2   1  10       31.76       31.67      5.33 o 
   3   1  10        1.13       -3.54      4.69 o 
  -9   2  10       91.18       94.58      6.78 o 
  -8   2  10      156.88      168.14      8.10 o 
  -7   2  10      290.58      305.87      8.19 o 
  -6   2  10      236.08      258.16     10.84 o 
  -5   2  10       92.48       87.42      6.78 o 
  -4   2  10       41.38       44.08      5.40 o 
  -3   2  10        0.31       -1.48      2.35 o 
  -2   2  10      105.63      110.51      4.86 o 
  -1   2  10        3.74        3.47      4.06 o 
   0   2  10      321.13      323.11     12.52 o 
   1   2  10       44.87       53.18      6.01 o 
   2   2  10       32.35       40.50      6.47 o 
  -8   3  10        3.99        6.35      4.18 o 
  -7   3  10        1.39       -0.52      3.52 o 
  -5   3  10      375.82      386.59     13.86 o 
  -4   3  10      329.71      351.68      8.88 o 
  -3   3  10       14.05       19.22      3.29 o 
  -2   3  10       32.72       39.97      5.09 o 
  -1   3  10        8.37        5.59      3.15 o 
   0   3  10       12.69        5.90      4.63 o 
   1   3  10       35.54       33.30      6.26 o 
  -8   4  10       55.55       68.81      6.26 o 
  -7   4  10        0.47       -3.11      3.45 o 
  -4   4  10      118.03      125.10      5.54 o 
  -3   4  10        3.72        2.39      4.21 o 
  -2   4  10       77.42       82.91      5.11 o 
  -1   4  10       31.77       29.90      3.97 o 
   0   4  10       57.83       64.92      8.12 o 
  -4   5  10       17.38       19.49      4.97 o 
  -3   5  10       22.34       38.23      5.81 o 
   0  -9  11      277.16      286.79     12.46 o 
   1  -9  11       88.61       82.65      7.60 o 
  -4  -8  11       54.01       59.98      7.24 o 
  -3  -8  11        6.07        7.30      5.33 o 
  -2  -8  11      169.66      161.83      8.83 o 
  -1  -8  11      162.27      145.18      8.48 o 
   0  -8  11      253.83      256.98     11.10 o 
   1  -8  11      117.89      117.63      8.12 o 
   2  -8  11       65.58       61.73      6.97 o 
  -6  -7  11       42.12       49.34      7.28 o 
  -5  -7  11      531.98      516.97     18.15 o 
  -4  -7  11      563.77      573.80     18.99 o 
  -3  -7  11      538.81      561.30     18.31 o 
  -2  -7  11      380.42      382.78     13.77 o 
  -1  -7  11        2.27       -1.41      5.16 o 
   0  -7  11       76.93       71.42      4.37 o 
   1  -7  11      803.25      813.62     17.68 o 
   2  -7  11       22.55       26.81      5.63 o 
   3  -7  11       46.47       49.91      6.35 o 
  -6  -6  11        2.64       -2.95      4.83 o 
  -5  -6  11       87.94       85.71      7.44 o 
  -4  -6  11       78.32       74.46      6.72 o 
  -3  -6  11      770.75      725.17     21.55 o 
  -2  -6  11      434.89      428.36     14.70 o 
  -1  -6  11      460.50      402.21     23.12 o 
   0  -6  11      112.45      107.12      4.82 o 
   1  -6  11      157.84      155.93      5.64 o 
   2  -6  11       39.32       55.06      4.30 o 
   3  -6  11       88.57       90.36      7.08 o 
   4  -6  11      158.47      157.04      9.71 o 
  -7  -5  11       97.12       88.05      7.83 o 
  -6  -5  11      229.96      231.27     11.09 o 
  -5  -5  11      280.10      276.83     11.80 o 
  -4  -5  11       14.05        1.36      4.11 o 
  -3  -5  11       48.06       37.10      4.95 o 
  -2  -5  11       49.30       56.24      5.67 o 
  -1  -5  11      156.12      151.81      5.47 o 
   0  -5  11      119.44      119.84      6.00 o 
   1  -5  11      151.06      149.05      5.59 o 
   2  -5  11        4.07        3.93      5.25 o 
   3  -5  11       52.32       55.21      4.30 o 
   4  -5  11        0.61        1.57      5.17 o 
  -8  -4  11      142.92      131.81      9.55 o 
  -7  -4  11       84.30       94.36      7.71 o 
  -6  -4  11      805.98      756.69     22.87 o 
  -5  -4  11      571.40      553.36     17.85 o 
  -4  -4  11      217.32      216.98      9.82 o 
  -3  -4  11       67.42       63.55      5.78 o 
  -2  -4  11        8.38        4.60      2.49 o 
  -1  -4  11       22.28       23.09      4.45 o 
   0  -4  11       69.50       66.77      5.78 o 
   1  -4  11      195.43      196.68      8.87 o 
   2  -4  11      187.95      208.00      9.42 o 
   3  -4  11      117.46      123.69      7.74 o 
   4  -4  11       14.44       14.70      4.97 o 
  -8  -3  11       13.07       11.05      4.81 o 
  -7  -3  11        0.86        5.02      4.69 o 
  -6  -3  11      118.57      119.08      7.80 o 
  -5  -3  11       62.87       57.85      6.12 o 
  -4  -3  11      247.12      247.31     10.39 o 
  -3  -3  11      284.86      263.58     10.46 o 
  -2  -3  11       57.82       59.65      5.54 o 
  -1  -3  11       74.48       73.78      5.92 o 
   0  -3  11      110.78      116.41      6.87 o 
   1  -3  11       23.65       24.89      4.49 o 
   2  -3  11      113.53      122.04      7.56 o 
   3  -3  11      167.28      176.05      8.96 o 
   4  -3  11       85.24       95.76      7.35 o 
  -8  -2  11      465.89      484.67     17.38 o 
  -7  -2  11      202.00      210.09     10.37 o 
  -6  -2  11       76.27       80.84      6.62 o 
  -5  -2  11       17.58       14.56      4.54 o 
  -4  -2  11      225.86      217.82      9.60 o 
  -3  -2  11       90.26       88.34      6.37 o 
  -2  -2  11      321.68      312.38     11.43 o 
  -1  -2  11       74.05       80.02      6.06 o 
   0  -2  11      325.06      348.68     12.48 o 
   1  -2  11       88.56       91.81      6.71 o 
   2  -2  11       42.68       45.06      5.42 o 
   3  -2  11        3.25       -1.34      4.45 o 
  -9  -1  11       36.27       33.62      6.56 o 
  -8  -1  11      171.11      155.39      9.37 o 
  -7  -1  11      419.02      425.34     15.34 o 
  -6  -1  11      705.22      708.96     21.35 o 
  -5  -1  11      102.82       98.55      6.90 o 
  -4  -1  11      290.60      289.62     11.21 o 
  -3  -1  11      144.24      125.03      6.96 o 
  -2  -1  11      314.32      286.63     10.87 o 
  -1  -1  11      190.26      184.40      8.51 o 
   0  -1  11      161.37      165.44      8.58 o 
   1  -1  11       53.46       50.28      5.65 o 
   2  -1  11       54.64       52.54      6.35 o 
   3  -1  11       35.66       32.51      5.81 o 
  -9   0  11       35.66       27.61      6.21 o 
  -8   0  11       79.14       86.21      7.58 o 
  -7   0  11       28.09       24.86      5.24 o 
  -6   0  11      204.30      199.71      9.62 o 
  -5   0  11      626.59      642.48     19.54 o 
  -4   0  11       35.83       30.86      5.13 o 
  -3   0  11      264.94      268.46     10.89 o 
  -2   0  11       45.04       44.92      5.36 o 
  -1   0  11       26.29       24.28      5.22 o 
   0   0  11       33.79       32.15      5.26 o 
   1   0  11       16.95       17.02      4.97 o 
   2   0  11       40.44       38.02      5.95 o 
  -8   1  11        1.49        8.49      5.11 o 
  -7   1  11        3.18        7.96      4.63 o 
  -6   1  11        1.31        1.61      3.99 o 
  -5   1  11      125.31      114.69      7.42 o 
  -4   1  11      119.61      120.63      7.51 o 
  -3   1  11      361.64      353.28     12.95 o 
  -2   1  11       72.04       80.99      6.78 o 
  -1   1  11       61.20       63.95      6.63 o 
   0   1  11       67.23       70.03      6.81 o 
   1   1  11       34.42       34.28      6.03 o 
   2   1  11        9.52        9.55      5.28 o 
  -7   2  11       71.44       83.96      7.62 o 
  -6   2  11        4.42        5.38      4.95 o 
  -5   2  11        0.22        4.20      4.69 o 
  -4   2  11        3.96        1.84      4.22 o 
  -3   2  11       50.19       54.45      6.06 o 
  -2   2  11       76.63       97.28      7.55 o 
  -1   2  11        3.15       -1.47      4.67 o 
   0   2  11       90.19       91.14      7.49 o 
   1   2  11        5.02       -0.16      4.85 o 
  -5   3  11      289.69      335.55     13.30 o 
  -4   3  11       86.29       99.12      7.67 o 
  -3   3  11       26.60       25.20      3.64 o 
  -2   3  11        8.73        9.24      3.37 o 
  -1   3  11       80.19       90.21      7.69 o 
  -3   4  11       41.38       47.08      4.54 o 
  -3  -8  12      125.85      129.59      8.49 o 
  -2  -8  12      198.48      202.89     10.25 o 
  -1  -8  12       63.09       74.42      6.65 o 
   0  -8  12       87.54       83.08      7.56 o 
  -5  -7  12      275.45      275.86     12.75 o 
  -4  -7  12       61.09       64.14      7.21 o 
  -3  -7  12        2.61        9.67      4.81 o 
  -2  -7  12       47.73       50.87      6.26 o 
  -1  -7  12      192.87      190.87      9.46 o 
   0  -7  12       52.30       51.89      4.42 o 
   1  -7  12      112.12      108.33      8.14 o 
   2  -7  12      377.90      389.18     14.88 o 
  -6  -6  12       65.89       61.78      7.47 o 
  -5  -6  12      282.06      255.23     11.86 o 
  -4  -6  12      480.92      481.65     16.72 o 
  -3  -6  12      388.64      380.17     13.84 o 
  -2  -6  12      295.64      284.79     11.66 o 
  -1  -6  12        0.81       -0.99      2.78 o 
   0  -6  12       12.83       10.22      3.14 o 
   1  -6  12        6.47        7.23      3.21 o 
   2  -6  12       96.44      100.44      8.53 o 
  -6  -5  12        0.63        1.02      4.92 o 
  -5  -5  12        0.44       -2.29      4.33 o 
  -4  -5  12      446.18      408.28     14.75 o 
  -3  -5  12       47.13       54.63      6.21 o 
  -2  -5  12      294.00      278.90     11.19 o 
  -1  -5  12      341.17      332.24      8.66 o 
   0  -5  12      145.42      141.80      5.54 o 
   1  -5  12       10.84        8.40      3.19 o 
   2  -5  12        3.01        6.16      3.22 o 
  -7  -4  12      216.69      217.73     11.23 o 
  -6  -4  12      333.04      324.43     13.34 o 
  -5  -4  12      104.84       93.20      6.90 o 
  -4  -4  12       26.25       26.21      4.90 o 
  -3  -4  12       28.23       24.75      5.15 o 
  -2  -4  12       54.86       57.17      6.24 o 
  -1  -4  12      112.70      113.37      7.22 o 
   0  -4  12      119.36      118.81      7.49 o 
   1  -4  12       29.91       45.44      5.70 o 
   2  -4  12        9.44        6.56      4.52 o 
  -7  -3  12       87.56       82.01      7.51 o 
  -6  -3  12      255.09      256.30     11.19 o 
  -5  -3  12      321.78      317.06     12.68 o 
  -4  -3  12      357.55      355.35     13.27 o 
  -3  -3  12       19.83       19.17      4.85 o 
  -1  -3  12        1.53       -0.27      3.84 o 
   0  -3  12       95.38      107.72      6.87 o 
   1  -3  12      473.96      486.92     16.31 o 
   2  -3  12       28.69       41.13      6.29 o 
  -8  -2  12       16.60       10.85      5.42 o 
  -7  -2  12        7.71        7.89      4.99 o 
  -6  -2  12        6.47       -0.11      4.20 o 
  -5  -2  12      117.96      108.01      7.51 o 
  -4  -2  12       67.45       72.85      6.42 o 
  -3  -2  12      163.57      166.07      8.58 o 
  -2  -2  12       62.46       70.15      6.10 o 
  -1  -2  12        5.09        6.47      4.26 o 
   0  -2  12       14.57        5.31      4.45 o 
   1  -2  12        0.45        3.09      4.18 o 
   2  -2  12      172.14      181.81      9.57 o 
  -8  -1  12      393.73      401.59     15.72 o 
  -7  -1  12       88.61       83.71      7.35 o 
  -6  -1  12      175.93      188.14      9.78 o 
  -5  -1  12      140.62      140.78      8.39 o 
  -4  -1  12       17.57       18.56      4.95 o 
  -3  -1  12       35.23       33.53      4.95 o 
  -2  -1  12      238.80      241.69     10.60 o 
  -1  -1  12      151.44      163.05      8.73 o 
   0  -1  12       56.09       74.55      7.33 o 
   1  -1  12       33.20       35.16      5.99 o 
  -8   0  12       53.52       48.73      7.26 o 
  -7   0  12      178.57      173.17      9.71 o 
  -6   0  12       91.35      106.50      7.83 o 
  -5   0  12      307.59      323.27     12.73 o 
  -4   0  12       41.11       37.66      5.29 o 
  -3   0  12        0.05       -1.48      4.17 o 
  -2   0  12       14.42       16.49      4.74 o 
  -1   0  12      179.87      204.34     10.25 o 
   0   0  12       88.35       96.26      7.60 o 
   1   0  12       19.98       27.27      5.87 o 
  -7   1  12       10.03       10.51      5.26 o 
  -6   1  12       12.84        4.36      4.67 o 
  -5   1  12       43.59       60.01      6.67 o 
  -4   1  12       11.81       12.23      5.02 o 
  -3   1  12      198.38      203.64     10.14 o 
  -2   1  12       41.10       37.09      5.97 o 
  -1   1  12        1.18       -5.53      4.45 o 
   0   1  12       10.52        9.80      4.92 o 
  -6   2  12       33.07       41.09      6.67 o 
  -5   2  12      116.31      121.22      8.42 o 
  -4   2  12      138.14      165.41      9.50 o 
  -3   2  12       62.29       67.25      7.10 o 
  -2   2  12       32.37       28.13      6.12 o 
  -3  -7  13       51.85       61.66      7.15 o 
  -2  -7  13      124.62      124.51      8.44 o 
  -1  -7  13       88.56       88.78      7.21 o 
  -4  -6  13      260.46      251.01     11.73 o 
  -3  -6  13        0.98       -2.41      4.63 o 
  -2  -6  13       38.92       46.80      6.31 o 
  -1  -6  13       63.18       73.64      6.88 o 
   0  -6  13       97.24       98.83      5.26 o 
  -5  -5  13      121.94      114.05      7.96 o 
  -4  -5  13      213.57      200.87      9.94 o 
  -3  -5  13      282.79      299.13     12.37 o 
  -2  -5  13       21.29       16.61      4.76 o 
  -1  -5  13       34.72       41.58      6.06 o 
   0  -5  13       20.38       23.28      3.70 o 
   1  -5  13       18.41       16.83      3.66 o 
  -6  -4  13        3.00       -6.46      4.74 o 
  -5  -4  13        6.50        5.04      4.99 o 
  -4  -4  13       26.25       21.44      5.45 o 
  -3  -4  13      246.08      251.03     11.34 o 
  -2  -4  13      149.51      143.82      8.48 o 
  -1  -4  13       48.10       50.84      6.24 o 
   0  -4  13        4.89        0.14      4.58 o 
   1  -4  13        0.23       -0.88      4.47 o 
  -6  -3  13      123.43      117.75      7.98 o 
  -5  -3  13      156.36      164.73      9.46 o 
  -4  -3  13        9.89       11.55      5.36 o 
  -3  -3  13       16.49       13.66      5.02 o 
  -2  -3  13       31.78       36.89      5.85 o 
  -1  -3  13      209.30      203.12      9.82 o 
   0  -3  13       17.88       17.47      5.22 o 
   1  -3  13      114.70      109.03      7.83 o 
  -6  -2  13      119.53      119.76      8.37 o 
  -5  -2  13      174.11      177.75      9.75 o 
  -4  -2  13       70.67       75.93      7.03 o 
  -3  -2  13      186.25      189.53      9.69 o 
  -2  -2  13        0.12        4.43      4.42 o 
  -1  -2  13       14.89       18.74      5.28 o 
   0  -2  13      122.07      120.11      8.08 o 
  -6  -1  13        3.55        0.61      4.63 o 
  -5  -1  13       41.86       53.99      6.92 o 
  -4  -1  13      488.59      500.28     17.06 o 
  -3  -1  13       12.55        9.69      4.76 o 
  -2  -1  13      103.05      116.41      8.14 o 
  -1  -1  13       71.39       74.34      6.58 o 
   0  -1  13        0.57        4.52      5.26 o 
  -6   0  13      106.71      110.51      8.33 o 
  -5   0  13       69.40       85.55      7.49 o 
  -4   0  13        5.40        1.06      4.83 o 
  -3   0  13      224.46      234.49     11.16 o 
  -2   0  13       41.45       53.74      6.67 o 
  -1   0  13       81.19       95.06      7.94 o 
  -5   1  13       25.58       26.79      5.87 o 
  -4   1  13       44.64       52.70      6.96 o 
  -3   1  13        8.26        7.99      5.19 o 
  -3  -4  14       78.95       88.91      7.64 o 
  -2  -4  14       52.94       58.69      7.12 o 
  -4  -3  14       33.11       28.02      6.13 o 
  -3  -3  14       27.84       34.74      6.22 o 
                                                 
